# Supplementary material for: Antisense Transcription in Plants: A Systematic Review and an Update on cis-NATs of Sugarcane
Source: Int J Mol Sci. 2022 Oct 1;23(19):11603. doi: 10.3390/ijms231911603 (PMC9569758; doi:10.3390/ijms231911603)
Supplement: Supplementary file 1 [file ijms-23-11603-s001.zip]

Archive with 2 entries (2 files):
- Figure S1.pdf
- Supplementary tables.xlsx
