# Supplementary material for: Antisense Transcription in Plants: A Systematic Review and an Update on cis-NATs of Sugarcane
Source: Int J Mol Sci. 2022 Oct 1;23(19):11603. doi: 10.3390/ijms231911603 (PMC9569758; doi:10.3390/ijms231911603)
Supplement: Supplementary file 1 [file ijms-23-11603-s001.zip › Supplementary tables.xlsx]

## Sheet: Table S1
Table S1. Natural antisense-related articles, obtained from the systematic search conducted of all databases from the Web Of Science (WOS) and categorized using the PRISMA-based workflow (Figure 2)
Author	Title	Journal	ISBN	ISSN	DOI	PMID	Date	Pages	Issue	Volume	Type	Main specie(s)
Rogers J C	RNA COMPLEMENTARY TO ALPHA-AMYLASE MESSENGER-RNA IN BARLEY	Plant Molecular Biology	NA	NA	10.1007/bf00015665	NA	1988	125-138	2	11	Article	Hordeum vulgare
Bollmann J; Carpenter R; Coen E S	ALLELIC INTERACTIONS AT THE NIVEA LOCUS OF ANTIRRHINUM	Plant Cell	NA	NA	10.1105/tpc.3.12.1327	NA	1991	1327-1336	12	3	Article	Antirhinum majus
Dolfini S; Consonni G; Mereghetti M; Tonelli C	ANTIPARALLEL EXPRESSION OF THE SENSE AND ANTISENSE TRANSCRIPTS OF MAIZE ALPHA-TUBULIN GENES	Molecular & General Genetics	NA	NA	10.1007/bf00280213	NA	1993	161-169	1-2	241	Article	Zea mays
Akagi H; Sakamoto M; Shinjyo C; Shimada H; Fujimura T	A UNIQUE SEQUENCE LOCATED DOWNSTREAM FROM THE RICE MITOCHONDRIAL ATP6 MAY CAUSE MALE-STERILITY	Current Genetics	NA	NA	10.1007/bf00712968	NA	1994	52-58	1	25	Article	Oryza sativa
Boyes D C; Nasrallah J B	AN ANTHER-SPECIFIC GENE ENCODED BY AN S-LOCUS HAPLOTYPE OF BRASSICA PRODUCES COMPLEMENTARY AND DIFFERENTIALLY REGULATED TRANSCRIPTS	Plant Cell	NA	NA	10.1105/tpc.7.8.1283	NA	1995	1283-1294	8	7	Article	Brassica oleracea
Hershberger R J; Benito M I; Hardeman K J; Warren C; Chandler V L; Walbot V	CHARACTERIZATION OF THE MAJOR TRANSCRIPTS ENCODED BY THE REGULATORY MUDR TRANSPOSABLE ELEMENT OF MAIZE	Genetics	NA	NA	10.1093/genetics/140.3.1087	NA	1995	1087-1098	3	140	Article	Zea mays
Klaff P; Riesner D; Steger G	RNA structure and the regulation of gene expression	Plant Molecular Biology	NA	NA	10.1007/bf00039379	NA	1996	89-106	1-2	32	Review	Several species
Cock J M; Swarup R; Dumas C	Natural antisense transcripts of the S locus receptor kinase gene and related sequences in Brassica oleracea	Molecular & General Genetics	NA	NA	10.1007/s004380050524	NA	1997	514-524	5	255	Article	Brassica oleracea
Kato A; Suzuki M; Kuwahara A; Ooe H; Higano-Inaba K; Komeda Y	Isolation and analysis of cDNA within a 300 kb Arabidopsis thaliana genomic region located around the 100 map unit of chromosome 1	Gene	NA	NA	10.1016/s0378-1119(99)00403-5	NA	1999	309-316	2	239	Article	Arabidopsis thaliana
Lisch D; Girard L; Donlin M; Freeling M	Functional analysis of deletion derivatives of the maize transposon MuDR delineates roles for the MURA and MURB proteins	Genetics	NA	NA	10.1093/genetics/151.1.331	NA	1999	331-341	1	151	Article	Zea mays
Terryn N; Rouze P	The sense of naturally transcribed antisense RNAs in plants	Trends in Plant Science	NA	NA	10.1016/s1360-1385(00)01696-4	NA	2000	394-396	9	5	Review	Several species
Kuwahara A; Kato A; Komeda Y	Isolation and characterization of copia-type retrotransposons in Arabidopsis thaliana	Gene	NA	NA	10.1016/s0378-1119(99)00565-x	NA	2000	127-136	1-2	244	Article	Arabidopsis thaliana
Ansaldi R; Chaboud A; Dumas C	Multiple S gene family members including natural antisense transcripts are differentially expressed during development of maize flowers	Journal of Biological Chemistry	NA	NA	10.1074/jbc.M003047200	NA	2000	24146-24155	31	275	Article	Zea mays
Qu L H; Meng Q; Zhou H; Chen Y Q	Identification of 10 novel snoRNA gene clusters from Arabidopsis thaliana	Nucleic Acids Research	NA	NA	10.1093/nar/29.7.1623	NA	2001	1623-1630	7	29	Article	Arabidopsis thaliana
Osato N; Yamada H; Satoh K; Ooka H; Yamamoto M; Suzuki K; Kawai J; Carninci P; Ohtomo Y; Murakami K; Matsubara K; Kikuchi S; Hayashizaki Y	Antisense transcripts with rice full-length cDNAs	Genome Biology	NA	NA	10.1186/gb-2003-5-1-r5	NA	2003		1	5	Article	Oryza sativa
Munroe S H	Diversity of antisense regulation in eukaryotes: Multiple mechanisms, emerging patterns	Journal of Cellular Biochemistry	NA	NA	10.1002/jcb.20252	NA	2004	664-671	4	93	Review	Several species
Meyers B C; Vu T H; Tej S S; Ghazal H; Matvienko M; Agrawal V; Ning J C; Haudenschild C D	Analysis of the transcriptional complexity of Arabidopsis thaliana by massively parallel signature sequencing	Nature Biotechnology	NA	NA	10.1038/nbt992	NA	2004	1006-1011	8	22	Article	Arabidopsis thaliana
Robinson S J; Cram D J; Lewis C T; Parkin I A P	Maximizing the efficacy of SAGE analysis identifies novel transcripts in arabidopsis(1 w )	Plant Physiology	NA	NA	10.1104/pp.104.043406	NA	2004	3223-3233	2	136	Article	Arabidopsis thaliana
Lu C; Tej S S; Luo S J; Haudenschild C D; Meyers B C; Green P J	Elucidation of the small RNA component of the transcriptome	Science	NA	NA	10.1126/science.1114112	NA	2005	1567-1569	5740	309	Article	Arabidopsis thaliana
Wang X J; Gaasterland T; Chua N H	Genome-wide prediction and identification of cis-natural antisense transcripts in Arabidopsis thaliana	Genome Biology	NA	NA	10.1186/gb-2005-6-4-r30	NA	2005		4	6	Article	Arabidopsis thaliana
Jen C H; Michalopoulos I; Westhead D R; Meyer P	Natural antisense transcripts with coding capacity in Arabidopsis may have a regulatory role that is not linked to double-stranded RNA degradation	Genome Biology	NA	NA	10.1186/gb-2005-6-6-r51	NA	2005		6	6	Article	Arabidopsis thaliana
Kobayashi S; Noro Y; Nagano H; Yoshida K T; Takano-Shimizu T; Kishima Y; Sano Y	Evidence for an evolutionary force that prevents epigenetic silencing between tail-to-tail rice genes with a short spacer	Gene	NA	NA	10.1016/j.gene.2004.11.012	NA	2005	231-240		346	Article	Oryza sativa
Vazquez Franck	Arabidopsis endogenous small RNAs: highways and byways	Trends in Plant Science	NA	NA	10.1016/j.tplants.2006.07.006	NA	2006	460-468	9	11	Review	Arabidopsis thaliana
Lapidot Michal; Pilpel Yitzhak	Genome-wide natural antisense transcription: coupling its regulation to its different regulatory mechanisms	Embo Reports	NA	NA	10.1038/sj.embor.7400857	NA	2006	1216-1222	12	7	Review	Several species
Ronemus Michael; Vaughn Matthew W; Martienssen Robert A	MicroRNA-targeted and small interfering RNA-mediated mRNA degradation is regulated by Argonaute, Dicer, and RNA-dependent RNA polymerase in Arabidopsis	Plant Cell	NA	NA	10.1105/tpc.106.042127	NA	2006	1559-1574	7	18	Article	Arabidopsis thaliana
Holec S; Lange H; Kuhn K; Alioua M; Borner T; Gagliardi D	Relaxed transcription in Arabidopsis mitochondria is counterbalanced by RNA stability control mediated by polyadenylation and polynucleotide phosphorylase	Molecular and Cellular Biology	NA	NA	10.1128/mcb.26.7.2869-2876.2006	NA	2006	2869-2876	7	26	Article	Arabidopsis thaliana
Wang Huan; Chua Nam-Hai; Wang Xiu-Jie	Prediction of trans-antisense transcripts in Arabidopsis thaliana	Genome Biology	NA	NA	10.1186/gb-2006-7-10-r92	NA	2006		10	7	Article	Arabidopsis thaliana
Iwamoto Masao; Higo Kenichi	Accumulation of sense-antisense transcripts of the rice catalase gene CatB under dark conditions requires signals from shoots	Gene	NA	NA	10.1016/j.gene.2006.04.010	NA	2006	186-194		377	Article	Oryza sativa
Ng Danny W K; Wang Tao; Chandrasekharan Mahesh B; Aramayo Rodolfo; Kertbundit Sunee; Hall Timothy C	Plant SET domain-containing proteins: Structure, function and regulation	Biochimica Et Biophysica Acta-Gene Structure and Expression	NA	NA	10.1016/j.bbaexp.2007.04.003	NA	2007	316-329	5-6	1769	Review	Arabidopsis thaliana
Swiezewski Szymon; Crevillen Pedro; Liu Fuquan; Ecker Joseph R; Jerzmanowski Andrzej; Dean Caroline	Small RNA-mediated chromatin silencing directed to the 3 ' region of the Arabidopsis gene encoding the developmental regulator, FLC	Proceedings of the National Academy of Sciences of the United States of America	NA	NA	10.1073/pnas.0611459104	NA	2007	3633-3638	9	104	Article	Arabidopsis thaliana
Zghidi Wafa; Merendino Livia; Cottet Annick; Mache Regis; Lerbs-Mache Silva	Nucleus-encoded plastid sigma factor SIG3 transcribes specifically the psbN gene in plastids	Nucleic Acids Research	NA	NA	10.1093/nar/gkl1067	NA	2007	455-464	2	35	Article	Arabidopsis thaliana
Henz Stefan R; Cumbie Jason S; Kasschau Kristin D; Lohmann Jan U; Carrington James C; Weigel Detlef; Schmid Markus	Distinct expression patterns of natural antisense transcripts in arabidopsis	Plant Physiology	NA	NA	10.1104/pp.107.100396	NA	2007	1247-1255	3	144	Article	Arabidopsis thaliana
Nobuta Kan; Venu R C; Lu Cheng; Belo Andre; Vemaraju Kalyan; Kulkarni Karthik; Wang Wenzhong; Pillay Manoj; Green Pamela J; Wang Guo-liang; Meyers Blake C	An expression atlas of rice mRNAs and small RNAs	Nature Biotechnology	NA	NA	10.1038/nbt1291	NA	2007	473-477	4	25	Article	Oryza sativa
Gowda Malali; Venu R C; Li Huameng; Jantasuriyarat Chatchawan; Chen Songbiao; Bellizzi Maria; Pampanwar Vishal; Kim HyeRan; Dean Ralph A; Stahlberg Eric; Wing Rod; Soderlund Cari; Wang Guo-Liang	Magnaporthe grisea infection triggers RNA variation and antisense transcript expression in rice	Plant Physiology	NA	NA	10.1104/pp.107.095653	NA	2007	524-533	1	144	Article	Oryza sativa
Numata Koji; Okada Yuki; Saito Rintaro; Kiyosawa Hidenori; Kanai Akio; Tomita Masaru	Comparative analysis of cis-encoded antisense RNAs in eukaryotes	Gene	NA	NA	10.1016/j.gene.2006.12.005	NA	2007	134-141	1-2	392	Article	Several species
Voinnet Olivier	Post-transcriptional RNA silencing in plant-microbe interactions: a touch of robustness and versatility	Current Opinion in Plant Biology	NA	NA	10.1016/j.pbi.2008.04.006	NA	2008	464-470	4	11	Review	Arabidopsis thaliana
Rymarquis Linda A; Kastenmayer James P; Huettenhofer Alexander G; Green Pamela J	Diamonds in the rough: mRNA-like non-coding RNAs	Trends in Plant Science	NA	NA	10.1016/j.tplants.2008.02.009	NA	2008	329-334	7	13	Review	Several species
Wei Liping; Yu Jun	Bioinformatics in China: A personal perspective	Plos Computational Biology	NA	NA	10.1371/journal.pcbi.1000020	NA	2008		4	4	Review	Several species
Matsui Akihiro; Ishida Junko; Morosawa Taeko; Mochizuki Yoshiki; Kaminuma Eli; Endo Takaho A; Okamoto Masanori; Nambara Eiji; Nakajima Maiko; Kawashima Makiko; Satou Masakazu; Kim Jong-Myong; Kobayashi Norio; Toyoda Tetsuro; Shinozaki Kazuo; Seki Motoaki	Arabidopsis transcriptome analysis under drought, cold, high-salinity and ABA treatment conditions using a tiling array	Plant and Cell Physiology	NA	NA	10.1093/pcp/pcn101	NA	2008	1135-1149	8	49	Article	Arabidopsis thaliana
Jiao Yuling; Riechmann Jose Luis; Meyerowitz Elliot M	Transcriptome-Wide Analysis of Uncapped mRNAs in Arabidopsis Reveals Regulation of mRNA Degradation	Plant Cell	NA	NA	10.1105/tpc.108.062786	NA	2008	2571-2585	10	20	Article	Arabidopsis thaliana
Jin Hailing; Vacic Vladimir; Girke Thomas; Lonardi Stefano; Zhu Jian-Kang	Small RNAs and the regulation of cis-natural antisense transcripts in Arabidopsis	Bmc Molecular Biology	NA	NA	10.1186/1471-2199-9-6	NA	2008			9	Article	Arabidopsis thaliana
Lu Cheng; Jeong Dong-Hoon; Kulkarni Karthik; Pillay Manoj; Nobuta Kan; German Rana; Thatcher Shawn R; Maher Christopher; Zhang Lifang; Ware Doreen; Liu Bin; Cao Xiaofeng; Meyers Blake C; Green Pamela J	Genome-wide analysis for discovery of rice microRNAs reveals natural antisense microRNAs (nat-miRNAs)	Proceedings of the National Academy of Sciences of the United States of America	NA	NA	10.1073/pnas.0708743105	NA	2008	4951-4956	12	105	Article	Oryza sativa
Iandolino Alberto; Nobuta Kan; da Silva Francisco Goes; Cook Douglas R; Meyers Blake C	Comparative expression profiling in grape (Vitis vinifera) berries derived from frequency analysis of ESTs and MPSS signatures	Bmc Plant Biology	NA	NA	10.1186/1471-2229-8-53	NA	2008			8	Article	Vitis vinifera
Kurihara Yukio; Matsui Akihiro; Hanada Kousuke; Kawashima Makiko; Ishida Junko; Morosawa Taeko; Tanaka Maho; Kaminuma Eli; Mochizuki Yoshiki; Matsushima Akihiro; Toyoda Tetsuro; Shinozaki Kazuo; Seki Motoaki	Genome-wide suppression of aberrant mRNA-like noncoding RNAs by NMD in Arabidopsis	Proceedings of the National Academy of Sciences of the United States of America	NA	NA	10.1073/pnas.0808902106	NA	2009	2453-2458	7	106	Article	Arabidopsis thaliana
Hazen Samuel P; Naef Felix; Quisel Tom; Gendron Joshua M; Chen Huaming; Ecker Joseph R; Borevitz Justin O; Kay Steve A	Exploring the transcriptional landscape of plant circadian rhythms using genome tiling arrays	Genome Biology	NA	NA	10.1186/gb-2009-10-2-r17	NA	2009		2	10	Article	Arabidopsis thaliana
Luo Qing-Jun; Samanta Manoj P; Koksal Fatih; Janda Jaroslav; Galbraith David W; Richardson Casey R; Ou-Yang Fangqian; Rock Christopher D	Evidence for Antisense Transcription Associated with MicroRNA Target mRNAs in Arabidopsis	Plos Genetics	NA	NA	10.1371/journal.pgen.1000457	NA	2009		4	5	Article	Arabidopsis thaliana
Obermeier Christian; Hosseini Bashir; Friedt Wolfgang; Snowdon Rod	Gene expression profiling via LongSAGE in a non-model plant species: a case study in seeds of Brassica napus	Bmc Genomics	NA	NA	10.1186/1471-2164-10-295	NA	2009			10	Article	Brassica napus
Zhou Xuefeng; Sunkar Ramanjulu; Jin Hailing; Zhu Jian-Kang; Zhang Weixiong	Genome-wide identification and analysis of small RNAs originated from natural antisense transcripts in Oryza sativa	Genome Research	NA	NA	10.1101/gr.084806.108	NA	2009	70-78	1	19	Article	Oryza sativa
Guo Xingyi; Zhang Zhaolei; Gerstein Mark B; Zheng Deyou	Small RNAs Originated from Pseudogenes: cis- or trans-Acting?	Plos Computational Biology	NA	NA	10.1371/journal.pcbi.1000449	NA	2009		7	5	Article	Oryza sativa
Coram Tristan E; Settles Matthew L; Chen Xianming	Large-scale analysis of antisense transcription in wheat using the Affymetrix GeneChip Wheat Genome Array	Bmc Genomics	NA	NA	10.1186/1471-2164-10-253	NA	2009			10	Article	Triticum spp.
Yao Youli; Bilichak Andriy; Golubov Andrey; Blevins Todd; Kovalchuk Igor	Differential sensitivity of Arabidopsis siRNA biogenesis mutants to genotoxic stress	Plant Cell Reports	NA	NA	10.1007/s00299-010-0930-9	NA	2010	1401-1410	12	29	Article	Arabidopsis thaliana
Richardson Casey R; Luo Qing-Jun; Gontcharova Viktoria; Jiang Ying-Wen; Samanta Manoj; Youn Eunseog; Rock Christopher D	Analysis of Antisense Expression by Whole Genome Tiling Microarrays and siRNAs Suggests Mis-Annotation of Arabidopsis Orphan Protein-Coding Genes	Plos One	NA	NA	10.1371/journal.pone.0010710	NA	2010		5	5	Article	Arabidopsis thaliana, Oryza sativa
Georg J; Honsel A; Voss B; Rennenberg H; Hess W R	A long antisense RNA in plant chloroplasts	New Phytologist	NA	NA	10.1111/j.1469-8137.2010.03203.x	NA	2010	615-622	3	186	Article	Arabidopsis, Nicotiana tabacum, Populus spp.
Secco David; Baumann Arnaud; Poirier Yves	Characterization of the Rice PHO1 Gene Family Reveals a Key Role for OsPHO1;2 in Phosphate Homeostasis and the Evolution of a Distinct Clade in Dicotyledons	Plant Physiology	NA	NA	10.1104/pp.109.149872	NA	2010	1693-1704	3	152	Article	Oryza sativa
Chen Dijun; Meng Yijun; Ma Xiaoxia; Mao Chuanzao; Bai Youhuang; Cao Junjie; Gu Haibin; Wu Ping; Chen Ming	Small RNAs in angiosperms: sequence characteristics, distribution and generation	Bioinformatics	NA	NA	10.1093/bioinformatics/btq150	NA	2010	1391-1394	11	26	Article	Several species
Turck Franziska; Coupland George	When Vernalization Makes Sense	Science	NA	NA	10.1126/science.1200786	NA	2011	36-37	6013	331	Review	Arabidopsis thaliana
Bardou Florian; Merchan Francisco; Ariel Federico; Crespi Martin	Dual RNAs in plants	Biochimie	NA	NA	10.1016/j.biochi.2011.07.028	NA	2011	1950-1954	11	93	Review	Several species
Lisch Damon; Bennetzen Jeffrey L	Transposable element origins of epigenetic gene regulation	Current Opinion in Plant Biology	NA	NA	10.1016/j.pbi.2011.01.003	NA	2011	156-161	2	14	Review	Several species
Huang Ming-Der; Hsing Yue-le Caroline; Huang Anthony H C	Transcriptomes of the Anther Sporophyte: Availability and Uses	Plant and Cell Physiology	NA	NA	10.1093/pcp/pcr088	NA	2011	1459-1466	9	52	Review	Several species
Wu Xiaohui; Liu Man; Downie Bruce; Liang Chun; Ji Guoli; Li Qingshun Q; Hunt Arthur G	Genome-wide landscape of polyadenylation in Arabidopsis provides evidence for extensive alternative polyadenylation	Proceedings of the National Academy of Sciences of the United States of America	NA	NA	10.1073/pnas.1019732108	NA	2011	12533-12538	30	108	Article	Arabidopsis thaliana
Zghidi-Abouzid Ouafa; Merendino Livia; Buhr Frank; Ghulam Mustafa Malik; Lerbs-Mache Silva	Characterization of plastid psbT sense and antisense RNAs	Nucleic Acids Research	NA	NA	10.1093/nar/gkr143	NA	2011	5379-5387	13	39	Article	Arabidopsis thaliana
Helliwell Chris A; Robertson Masumi; Finnegan E Jean; Buzas Diana M; Dennis Elizabeth S	Vernalization-Repression of Arabidopsis FLC Requires Promoter Sequences but Not Antisense Transcripts	Plos One	NA	NA	10.1371/journal.pone.0021513	NA	2011		6	6	Article	Arabidopsis thaliana
Hotto Amber M; Schmitz Robert J; Fei Zhangjun; Ecker Joseph R; Stern David B	Unexpected Diversity of Chloroplast Noncoding RNAs as Revealed by Deep Sequencing of the Arabidopsis Transcriptome	G3-Genes Genomes Genetics	NA	NA	10.1534/g3.111.000752	NA	2011	559-570	7	1	Article	Arabidopsis thaliana
Zmienko Agnieszka; Guzowska-Nowowiejska Magdalena; Urbaniak Radoslaw; Plader Wojciech; Formanowicz Piotr; Figlerowicz Marek	A tiling microarray for global analysis of chloroplast genome expression in cucumber and other plants	Plant Methods	NA	NA	10.1186/1746-4811-7-29	NA	2011			7	Article	Cucumber, Arabidopsis, tomato, spinach
Hao Da Cheng; Ge GuangBo; Xiao PeiGen; Zhang YanYan; Yang Ling	The First Insight into the Tissue Specific Taxus Transcriptome via Illumina Second Generation Sequencing	Plos One	NA	NA	10.1371/journal.pone.0021220	NA	2011		6	6	Article	Taxus mairei
Nakaminami Kentaro; Matsui Akihiro; Shinozaki Kazuo; Seki Motoaki	RNA regulation in plant abiotic stress responses	Biochimica Et Biophysica Acta-Gene Regulatory Mechanisms	NA	NA	10.1016/j.bbagrm.2011.07.015	NA	2012	149-153	2	1819	Review	Several species
Kruszka Katarzyna; Pieczynski Marcin; Windels David; Bielewicz Dawid; Jarmolowski Artur; Szweykowska-Kulinska Zofia; Vazquez Franck	Role of microRNAs and other sRNAs of plants in their changing environments	Journal of Plant Physiology	NA	NA	10.1016/j.jplph.2012.03.009	NA	2012	1664-1672	16	169	Review	Several species
Ietswaart Robert; Wu Zhe; Dean Caroline	Flowering time control: another window to the connection between antisense RNA and chromatin	Trends in Genetics	NA	NA	10.1016/j.tig.2012.06.002	NA	2012	445-453	9	28	Review	Several species
Kim Eun-Deok; Sung Sibum	Long noncoding RNA: unveiling hidden layer of gene regulatory networks	Trends in Plant Science	NA	NA	10.1016/j.tplants.2011.10.008	NA	2012	16-21	1	17	Review	Several species
Hotto Amber M; Germain Arnaud; Stern David B	Plastid non-coding RNAs: emerging candidates for gene regulation	Trends in Plant Science	NA	NA	10.1016/j.tplants.2012.08.002	NA	2012	737-744	12	17	Review	Several species
Numata Koji; Kiyosawa Hidenori	Genome-wide impact of endogenous antisense transcripts in eukaryotes	Frontiers in Bioscience-Landmark	NA	NA	10.2741/3928	NA	2012	300-315		17	Review	Several species
Sherstnev Alexander; Duc Celine; Cole Christian; Zacharaki Vasiliki; Hornyik Csaba; Ozsolak Fatih; Milos Patrice M; Barton Geoffrey J; Simpson Gordon G	Direct sequencing of Arabidopsis thaliana RNA reveals patterns of cleavage and polyadenylation	Nature Structural & Molecular Biology	NA	NA	10.1038/nsmb.2345	NA	2012	845-852	8	19	Article	Arabidopsis thaliana
Demarsy E; Buhr F; Lambert E; Lerbs-Mache S	Characterization of the plastid-specific germination and seedling establishment transcriptional programme	Journal of Experimental Botany	NA	NA	10.1093/jxb/err322	NA	2012	925-939	2	63	Article	Arabidopsis thaliana
Zhang Xiaoming; Xia Jing; Lii Yifan E; Barrera-Figueroa Blanca E; Zhou Xuefeng; Gao Shang; Lu Lu; Niu Dongdong; Chen Zheng; Leung Christy; Wong Timothy; Zhang Huiming; Guo Jianhua; Li Yi; Liu Renyi; Liang Wanqi; Zhu Jian-Kang; Zhang Weixiong; Jin Hailing	Genome-wide analysis of plant nat-siRNAs reveals insights into their distribution, biogenesis and function	Genome Biology	NA	NA	10.1186/gb-2012-13-3-r20	NA	2012		3	13	Article	Arabidopsis thaliana, Oryza sativa
Wan Li-Chuan; Wang Feng; Guo Xiangqian; Lu Shanfa; Qiu Zongbo; Zhao Yuanyuan; Zhang Haiyan; Lin Jinxing	Identification and characterization of small non-coding RNAs from Chinese fir by high throughput sequencing	Bmc Plant Biology	NA	NA	10.1186/1471-2229-12-146	NA	2012			12	Article	Cunninghamia lanceolata
Zhelyazkova Petya; Sharma Cynthia M; Foerstner Konrad U; Liere Karsten; Vogel Joerg; Boerner Thomas	The Primary Transcriptome of Barley Chloroplasts: Numerous Noncoding RNAs and the Dominating Role of the Plastid-Encoded RNA Polymerase	Plant Cell	NA	NA	10.1105/tpc.111.089441	NA	2012	123-136	1	24	Article	Hordeum vulgare
Collani Silvio; Barcaccia Gianni	Development of a rapid and inexpensive method to reveal natural antisense transcripts	Plant Methods	NA	NA	10.1186/1746-4811-8-37	NA	2012			8	Article	Olea europaea
Lu Tingting; Zhu Chuanrang; Lu Guojun; Guo Yunli; Zhou Yan; Zhang Zhiyong; Zhao Yan; Li Wenjun; Lu Ying; Tang Weihua; Feng Qi; Han Bin	Strand-specific RNA-seq reveals widespread occurrence of novel cis-natural antisense transcripts in rice	Bmc Genomics	NA	NA	10.1186/1471-2164-13-721	NA	2012			13	Article	Oryza sativa
An Feng-Ming; Chan Ming-Tsair	Transcriptome-Wide Characterization of miRNA-Directed and Non-miRNA-Directed Endonucleolytic Cleavage Using Degradome Analysis Under Low Ambient Temperature in Phalaenopsis aphrodite subsp formosana	Plant and Cell Physiology	NA	NA	10.1093/pcp/pcs118	NA	2012	1737-1750	10	53	Article	Phalaenopsis aphrodite subsp. formosana
Gan Qiang; Li Dejun; Liu Guozhen; Zhu Lihuang	Identification of Potential Antisense Transcripts in Rice Using Conventional Microarray	Molecular Biotechnology	NA	NA	10.1007/s12033-011-9438-y	NA	2012	37-43	1	51	Article	Oryza sativa
Lembke Carolina Gimiliani; Nishiyama Milton Yutaka; Sato Paloma Mieko; de Andrade Rodrigo Fandi├▒o; Souza Glaucia Mendes	Identification of sense and antisense transcripts regulated by drought in sugarcane	Plant Molecular Biology	NA	0167-4412, 1573-5028	10.1007/s11103-012-9922-1	NA	2012	461-477	4-5	79	Article	Saccharum spp.
Chen Dijun; Yuan Chunhui; Zhang Jian; Zhang Zhao; Bai Lin; Meng Yijun; Chen Ling-Ling; Chen Ming	PlantNATsDB: a comprehensive database of plant natural antisense transcripts	Nucleic Acids Research	NA	NA	10.1093/nar/gkr823	NA	2012	D1187-D1193	D1	40	Article	Several species
Axtell Michael J	Classification and Comparison of Small RNAs from Plants	Annual Reviewof Plant Biology, Vol 64	978-0-8243-0664-9	NA	10.1146/annurev-arplant-050312-120043	NA	2013	137-159		64	Review	Arabidopsis thaliana
Britto-Kido Suzana de Aragao; Costa Ferreira Neto; Jose Ribamar; Pandolfi Valesca; Marcelino-Guimaraes Francismar Correa; Nepomuceno Alexandre Lima; Abdelnoor Ricardo Vilela; Benko-Iseppon AnaMaria; Kido Ederson Akio	Natural Antisense Transcripts in Plants: A Reviewand Identification in Soybean Infected with Phakopsora pachyrhizi SuperSAGE Library	Scientific World Journal	NA	NA	10.1155/2013/219798	NA	2013			NA	Review	Glycine max
Pelechano Vicent; Steinmetz Lars M	NON-CODING RNA Gene regulation by antisense transcription	Nature Reviews Genetics	NA	NA	10.1038/nrg3594	NA	2013	880-893	12	14	Review	Several species
Zhang Xiaoming; Lii Yifan; Wu Zhigang; Polishko Anton; Zhang Huiming; Chinnusamy Viswanathan; Lonardi Stefano; Zhu Jian-Kang; Liu Renyi; Jin Hailing	Mechanisms of Small RNA Generation from Cis-NATs in Response to Environmental and Developmental Cues	Molecular Plant	NA	NA	10.1093/mp/sst051	NA	2013	704-715	3	6	Review	Several species
Li Song; Liberman Louisa M; Mukherjee Neelanjan; Benfey Philip N; Ohler Uwe	Integrated detection of natural antisense transcripts using strand-specific RNA sequencing data	Genome Research	NA	NA	10.1101/gr.149310.112	NA	2013	1730-1739	10	23	Article	Arabidopsis thaliana
Zhan Shuhua; Lukens Lewis	Protein-Coding cis-Natural Antisense Transcripts Have High and Broad Expression in Arabidopsis	Plant Physiology	NA	NA	10.1104/pp.112.212100	NA	2013	2171-2180	4	161	Article	Arabidopsis thaliana
Luo Chongyuan; Sidote David J; Zhang Yi; Kerstetter Randall A; Michael Todd P; Lam Eric	Integrative analysis of chromatin states in Arabidopsis identified potential regulatory mechanisms for natural antisense transcript production	Plant Journal	NA	NA	10.1111/tpj.12017	NA	2013	77-90	1	73	Article	Arabidopsis thaliana
Vidal Elena A; Moyano Tomas C; Krouk Gabriel; Katari Manpreet S; Tanurdzic Milos; McCombie W Richard; Coruzzi Gloria M; Gutierrez Rodrigo A	Integrated RNA-seq and sRNA-seq analysis identifies novel nitrate-responsive genes in Arabidopsis thaliana roots	Bmc Genomics	NA	NA	10.1186/1471-2164-14-701	NA	2013			14	Article	Arabidopsis thaliana
Yu Xiang; Yang Jun; Li Xiaorong; Liu Xuxin; Sun Chuanbao; Wu Feijie; He Yuke	Global analysis of cis-natural antisense transcripts and their heat-responsive nat-siRNAs in Brassica rapa	Bmc Plant Biology	NA	NA	10.1186/1471-2229-13-208	NA	2013			13	Article	Brassica rapa
Hu Zheng; Jiang Qiyan; Ni Zhiyong; Zhang Hui	Prediction and identification of natural antisense transcripts and their small RNAs in soybean (Glycine max)	Bmc Genomics	NA	NA	10.1186/1471-2164-14-280	NA	2013			14	Article	Glycine max
Zhou Zhao Sheng; Yang Sheng Ning; Li Hua; Zhu Can Can; Liu Zhao Pu; Yang Zhi Min	Molecular dissection of mercury-responsive transcriptome and sense/antisense genes in Medicago truncatula	Journal of Hazardous Materials	NA	NA	10.1016/j.jhazmat.2013.02.011	NA	2013	123-131		252	Article	Medicago truncatula
Jin Jingjing; Liu Jun; Wang Huan; Wong Limsoon; Chua Nam-Hai	PLncDB: plant long non-coding RNA database	Bioinformatics	NA	NA	10.1093/bioinformatics/btt107	NA	2013	1068-1071	8	29	Article	Several species
Zuo Jinhua; Fu Daqi; Zhu Yi; Qu Guiqin; Tian Huiqin; Zhai Baiqiang; Ju Zheng; Gao Chao; Wang Yunxiang; Luo Yunbo; Zhu Benzhong	SRNAome parsing yields insights into tomato fruit ripening control	Physiologia Plantarum	NA	NA	10.1111/ppl.12055	NA	2013	540-553	4	149	Article	Solanum lycopersicum
Zhang Hong; Chen Xueyan; Wang Changyou; Xu Zhongyang; Wang Yajuan; Liu Xinlun; Kang Zhensheng; Ji Wanquan	Long non-coding genes implicated in response to stripe rust pathogen stress in wheat (Triticum aestivum L.)	Molecular Biology Reports	NA	NA	10.1007/s11033-013-2736-7	NA	2013	6245-6253	11	40	Article	Triticum aestivum
Salmanidis Marika; Pillman Katherine; Goodall Gregory; Bracken Cameron	Direct transcriptional regulation by nuclear microRNAs	International Journal of Biochemistry & Cell Biology	NA	NA	10.1016/j.biocel.2014.03.010	NA	2014	304-311		54	Review	Several species
Cherezov R O; Simonova O B	Overlapping genes and antisense transcription in eukaryotes	Russian Journal of Genetics	NA	NA	10.1134/s1022795414070059	NA	2014	653-666	7	50	Review	Several species
Wang Huan; Chung Pil Joong; Liu Jun; Jang In-Cheol; Kean Michelle J; Xu Jun; Chua Nam-Hai	Genome-wide identification of long noncoding natural antisense transcripts and their responses to light in Arabidopsis	Genome Research	NA	NA	10.1101/gr.165555.113	NA	2014	444-453	3	24	Article	Arabidopsis thaliana
Di Chao; Yuan Jiapei; Wu Yue; Li Jingrui; Lin Huixin; Hu Long; Zhang Ting; Qi Yijun; Gerstein Mark B; Guo Yan; Lu Zhi John	Characterization of stress-responsive lncRNAs in Arabidopsis thaliana by integrating expression, epigenetic and structural features	Plant Journal	NA	NA	10.1111/tpj.12679	NA	2014	848-861	5	80	Article	Arabidopsis thaliana
Liang Chao; Liu Xuan; Sun Yuzhe; Yiu Siu-Ming; Lim Boon Leong	Global small RNA analysis in fast-growing Arabidopsis thaliana with elevated concentrations of ATP and sugars	Bmc Genomics	NA	NA	10.1186/1471-2164-15-116	NA	2014			15	Article	Arabidopsis thaliana
Rallapalli Ghanasyam; Kemen Eric M; Robert-Seilaniantz Alexandre; Segonzac Cecile; Etherington Graham J; Sohn Kee Hoon; MacLean Daniel; Jones Jonathan D G	EXPRSS: an Illumina based high-throughput expression-profiling method to reveal transcriptional dynamics	Bmc Genomics	NA	NA	10.1186/1471-2164-15-341	NA	2014			15	Article	Arabidopsis thaliana
Stawski Karol; Banach Mariusz; Goc Anna	EXPRESSION PATTERNS OF CONVERGENTLY OVERLAPPING ARABIDOPSIS THALIANA GENE PAIRS OHP-NDP1 AND OHP2-MES14	Acta Biologica Cracoviensia Series Botanica	NA	NA	10.2478/abcsb-2014-0006	NA	2014	80-89	1	56	Article	Arabidopsis thaliana
Visser Marike; Maree Hans J; Rees D Jasper G; Burger Johan T	High-throughput sequencing reveals small RNAs involved in ASGV infection	Bmc Genomics	NA	NA	10.1186/1471-2164-15-568	NA	2014			15	Article	Malus x domestica
Visser Marike; van der Walt Anelda P; Maree Hans J; Rees D Jasper G; Burger Johan T	Extending the sRNAome of Apple by Next-Generation Sequencing	Plos One	NA	NA	10.1371/journal.pone.0095782	NA	2014		4	9	Article	Malus x domestica
Xia Jing; Zeng Changying; Chen Zheng; Zhang Kevin; Chen Xin; Zhou Yufei; Song Shun; Lu Cheng; Yang Ruiju; Yang Zi; Zhou Junfei; Peng Hai; Wang Wenquan; Peng Ming; Zhang Weixiong	Endogenous small-noncoding RNAs and their roles in chilling response and stress acclimation in Cassava	Bmc Genomics	NA	NA	10.1186/1471-2164-15-634	NA	2014			15	Article	Manihot esculenta, Ricinus communis
Chen Haimei; Zhang Jianhui; Yuan George; Liu Chang	Complex Interplay among DNA Modification, Noncoding RNA Expression and Protein-Coding RNA Expression in Salvia miltiorrhiza Chloroplast Genome	Plos One	NA	NA	10.1371/journal.pone.0099314	NA	2014		6	9	Article	Salvia miltiorrhiza
Nishiyama Jr; Milton Yutaka; Ferreira Savio Siqueira; Tang Pei-Zhong; Becker Scott; Poertner-Taliana Antje; Souza Glaucia Mendes	Full-Length Enriched cDNA Libraries and ORFeome Analysis of Sugarcane Hybrid and Ancestor Genotypes	Plos One	NA	NA	10.1371/journal.pone.0107351	NA	2014		9	9	Article	Saccharum spp.
Vaseva Irina Ivanova; Anders Iwona; Feller Urs	Identification and expression of different dehydrin subclasses involved in the drought response of Trifolium repens	Journal of Plant Physiology	NA	NA	10.1016/j.jplph.2013.07.013	NA	2014	213-224	3-4	171	Article	Trifolium repens
Liu Xue; Hao Lili; Li Dayong; Zhu Lihuang; Hu Songnian	Long Non-coding RNAs and Their Biological Roles in Plants	Genomics Proteomics & Bioinformatics	NA	NA	10.1016/j.gpb.2015.02.003	NA	2015	137-147	3	13	Review	Several species
Bai Youhuang; Dai Xiaozhuan; Harrison Andrew P; Chen Ming	RNA regulatory networks in animals and plants: a long noncoding RNA perspective	Briefings in Functional Genomics	NA	NA	10.1093/bfgp/elu017	NA	2015	91-101	2	14	Review	Several species
Chevalier Fabien; Ghulam Mustafa Malik; Rondet Damien; Pfannschmidt Thomas; Merendino Livia; Lerbs-Mache Silva	Characterization of the psbH precursor RNAs reveals a precise endoribonuclease cleavage site in the psbT/psbH intergenic region that is dependent on psbN gene expression	Plant Molecular Biology	NA	NA	10.1007/s11103-015-0325-y	NA	2015	357-367	4-5	88	Article	Arabidopsis thaliana
Yuan Chunhui; Wang Jingjing; Harrison Andrew P; Meng Xianwen; Chen Dijun; Chen Ming	Genome-wide view of natural antisense transcripts in Arabidopsis thaliana	DNA Research	NA	NA	10.1093/dnares/dsv008	NA	2015	233-243	3	22	Article	Arabidopsis thaliana
Bouchard Johnathan; Oliver Carlos; Harrison Paul M	The distribution and evolution of Arabidopsis thaliana cis natural antisense transcripts	Bmc Genomics	NA	NA	10.1186/s12864-015-1587-0	NA	2015			16	Article	Arabidopsis thaliana
Hu Hongtao; Yu Dazhao; Liu Hong	Bioinformatics Analysis of Small RNAs in Pima (Gossypium barbadense L.)	Plos One	NA	NA	10.1371/journal.pone.0116826	NA	2015		2	10	Article	Gossypium bardadense L.
Wang Maojun; Yuan Daojun; Tu Lili; Gao Wenhui; He Yonghui; Hu Haiyan; Wang Pengcheng; Liu Nian; Lindsey Keith; Zhang Xianlong	Long noncoding RNAs and their proposed functions in fibre development of cotton (Gossypium spp.)	New Phytologist	NA	NA	10.1111/nph.13429	NA	2015	1181-1197	4	207	Article	Gossypium spp.
Postnikova O A; Nemchinov L G	Natural Antisense Transcripts Associated with Salinity Response in Alfalfa	Plant Genome	NA	NA	10.3835/plantgenome2014.09.0057	NA	2015		2	8	Article	Medicago sativa
Wang Tian-Zuo; Liu Min; Zhao Min-Gui; Chen Rujin; Zhang Wen-Hao	Identification and characterization of long non-coding RNAs involved in osmotic and salt stress in Medicago truncatula using genome-wide high-throughput sequencing	Bmc Plant Biology	NA	NA	10.1186/s12870-015-0530-5	NA	2015			15	Article	Medicago truncatula
Muthusamy M; Uma S; Backiyarani S; Saraswathi M S	Genome-wide screening for novel, drought stress-responsive long non-coding RNAs in drought-stressed leaf transcriptome of drought-tolerant and -susceptible banana (Musa spp) cultivars using Illumina high-throughput sequencing	Plant Biotechnology Reports	NA	NA	10.1007/s11816-015-0363-6	NA	2015	279-286	5	9	Article	Musa spp
Wang Huan; Niu Qi-Wen; Wu Hui-Wen; Liu Jun; Ye Jian; Yu Niu; Chua Nam-Hai	Analysis of non-coding transcriptome in rice and maize uncovers roles of conserved lncRNAs associated with agriculture traits	Plant Journal	NA	NA	10.1111/tpj.13018	NA	2015	404-416	2	84	Article	Oryza sativa, Zea mays
Shimada Setsuko; Makita Yuko; Kuriyama-Kondou Tomoko; Kawashima Mika; Mochizuki Yoshiki; Hirakawa Hideki; Sato Shusei; Toyoda Tetsuro; Matsui Minami	Functional and expression analyses of transcripts based on full-length cDNAs of Sorghum bicolor	DNA Research	NA	NA	10.1093/dnares/dsv030	NA	2015	485-493	6	22	Article	Sorghum bicolor
Pingault Lise; Choulet Frederic; Alberti Adriana; Glover Natasha; Wincker Patrick; Feuillet Catherine; Paux Etienne	Deep transcriptome sequencing provides new insights into the structural and functional organization of the wheat genome	Genome Biology	NA	NA	10.1186/s13059-015-0601-9	NA	2015			16	Article	Triticum aestivum
Jiao Chen; Gao Min; Wang Xiping; Fei Zhangjun	Transcriptome characterization of three wild Chinese Vitis uncovers a large number of distinct disease related genes	Bmc Genomics	NA	NA	10.1186/s12864-015-1442-3	NA	2015			16	Article	Vitis pseudoreticulata, Vitis quinquangularis
Potenza Emilio; Racchi Milvia Luisa; Sterck Lieven; Coller Emanuela; Asquini Elisa; Tosatto Silvio C E; Velasco Riccardo; Van de Peer Yves; Cestaro Alessandro	Exploration of alternative splicing events in ten different grapevine cultivars	Bmc Genomics	NA	NA	10.1186/s12864-015-1922-5	NA	2015			16	Article	Vitis vinifera
Mascheretti Iride; Turner Katie; Brivio Roberta S; Hand Andrew; Colasanti Joseph; Rossi Vincenzo	Florigen-Encoding Genes of Day-Neutral and Photoperiod-Sensitive Maize Are Regulated by Different Chromatin Modifications at the Floral Transition	Plant Physiology	NA	NA	10.1104/pp.15.00535	NA	2015	1351-U1463	4	168	Article	Zea mays
Wang Hsiao-Lin V; Chekanova Julia A	Small RNAs: essential regulators of gene expression and defenses against environmental stresses in plants	Wiley Interdisciplinary Reviews-Rna	NA	NA	10.1002/wrna.1340	NA	2016	356-381	3	7	Review	Several species
Shafiq Sarfraz; Li Jingrui; Sun Qianwen	Functions of plants long non-coding RNAs	Biochimica Et Biophysica Acta-Gene Regulatory Mechanisms	NA	NA	10.1016/j.bbagrm.2015.06.009	NA	2016	155-162	1	1859	Review	Several species
Ruwe Hannes; Wang Gongwei; Gusewski Sandra; Schmitz-Linneweber Christian	Systematic analysis of plant mitochondrial and chloroplast small RNAs suggests organelle-specific mRNA stabilization mechanisms	Nucleic Acids Research	NA	NA	10.1093/nar/gkw466	NA	2016	7406-7417	15	44	Article	Arabidopsis thaliana
Joshi Raj Kumar; Megha Swati; Basu Urmila; Rahman Muhammad H; Kav Nat N V	Genome Wide Identification and Functional Prediction of Long Non-Coding RNAs Responsive to Sclerotinia sclerotiorum Infection in Brassica napus	Plos One	NA	NA	10.1371/journal.pone.0158784	NA	2016		7	11	Article	Brassica napus
Yu Dongliang; Meng Yijun; Zuo Ziwei; Xue Jie; Wang Huizhong	NATpipe: an integrative pipeline for systematical discovery of natural antisense transcripts (NATs) and phase-distributed nat-siRNAs from de novo assembled transcriptomes	Scientific Reports	NA	NA	10.1038/srep21666	NA	2016			6	Article	Dendrobium officinale
Li Man-Wah; Munoz Nacira B; Wong Chi-Fai; Wong Fuk-Ling; Wong Kwong-Sen; Wong Johanna Wing-Hang; Qi Xinpeng; Li Kwan-Pok; Ng Ming-Sin; Lam Hon-Ming	QTLs Regulating the Contents of Antioxidants, Phenolics, and Flavonoids in Soybean Seeds Share a Common Genomic Region	Frontiers in Plant Science	NA	NA	10.3389/fpls.2016.00854	NA	2016			7	Article	Glycine max
Zou Changsong; Wang Qiaolian; Lu Cairui; Yang Wencui; Zhang Youping; Cheng Hailiang; Feng Xiaoxu; Prosper Mtawa Andrew; Song Guoli	Transcriptome analysis reveals long noncoding RNAs involved in fiber development in cotton (Gossypium arboreum)	Science China-Life Sciences	NA	NA	10.1007/s11427-016-5000-2	NA	2016	164-171	2	59	Article	Gossypium arboreum
Lu Xuke; Chen Xiugui; Mu Min; Wang Junjuan; Wang Xiaoge; Wang Delong; Yin Zujun; Fan Weili; Wang Shuai; Guo Lixue; Ye Wuwei	Genome-Wide Analysis of Long Noncoding RNAs and Their Responses to Drought Stress in Cotton (Gossypium hirsutum L.)	Plos One	NA	NA	10.1371/journal.pone.0156723	NA	2016		6	11	Article	Gossypium hirsutum
Florez-Zapata Nathalia M V; Humberto Reyes-Valdes; M; Martinez Octavio	Long non-coding RNAs are major contributors to transcriptome changes in sunflower meiocytes with different recombination rates	Bmc Genomics	NA	NA	10.1186/s12864-016-2776-1	NA	2016			17	Article	Helianthus annus
Saenchai Chorpet; Bouain Nadia; Kisko Mushtak; Prom-u-thai Chanakan; Doumas Patrick; Rouached Hatem	The Involvement of OsPHO1;1 in the Regulation of Iron Transport Through Integration of Phosphate and Zinc Deficiency Signaling	Frontiers in Plant Science	NA	NA	10.3389/fpls.2016.00396	NA	2016			7	Article	Oryza sativa
Neller Kira C M; Klenov Alexander; Hudak Katalin A	The Pokeweed Leaf mRNA Transcriptome and Its Regulation by Jasmonic Acid	Frontiers in Plant Science	NA	NA	10.3389/fpls.2016.00283	NA	2016			7	Article	Phytolacca americana
Chen Min; Wang Chenlu; Bao Hai; Chen Hui; Wang Yanwei	Genome-wide identification and characterization of novel lncRNAs in Populus under nitrogen deficiency	Molecular Genetics and Genomics	NA	NA	10.1007/s00438-016-1210-3	NA	2016	1663-1680	4	291	Article	Populus tomentosa
Ferreira Savio Siqueira; Hotta Carlos Takeshi; Poelking Viviane Guzzo de Carli; Leite Debora Chaves Coelho; Buckeridge Marcos Silveira; Loureiro Marcelo Ehlers; Barbosa Marcio Henrique Pereira; Carneiro Monalisa Sampaio; Souza Glaucia Mendes	Co-expression network analysis reveals transcription factors associated to cell wall biosynthesis in sugarcane	Plant Molecular Biology	NA	NA	10.1007/s11103-016-0434-2	NA	2016	15-35	1-2	91	Article	Saccharum spp.
Wang Hsiao-Lin V; Chekanova Julia A	Long Noncoding RNAs in Plants	Long Non Coding Rna Biology	978-981-10-5203-3 978-981-10-5202-6	NA	10.1007/978-981-10-5203-3_5	NA	2017	133-154		1008	Book chapter	Several species
Krzyczmonik Katarzyna; Wroblewska-Swiniarska Agata; Swiezewski Szymon	Developmental transitions in Arabidopsis are regulated by antisense RNAs resulting from bidirectionally transcribed genes	Rna Biology	NA	NA	10.1080/15476286.2017.1327112	NA	2017	838-842	7	14	Review	Arabidopsis thaliana
Nonogaki Hiroyuki	Seed Biology Updates - Highlights and New Discoveries in Seed Dormancy and Germination Research	Frontiers in Plant Science	NA	NA	10.3389/fpls.2017.00524	NA	2017			8	Review	Arabidopsis thaliana
Wang Jingjing; Meng Xianwen; Dobrovolskaya Oxana B; Orlov Yuriy L; Chen Ming	Non-coding RNAs and Their Roles in Stress Response in Plants	Genomics Proteomics & Bioinformatics	NA	NA	10.1016/j.gpb.2017.01.007	NA	2017	301-312	5	15	Review	Several species
Lu Zhaogeng; Xia Xiao; Jiang Bei; Ma Kaibiao; Zhu Likui; Wang Li; Jin Biao	Identification and characterization of novel lncRNAs in Arabidopsis thaliana	Biochemical and Biophysical Research Communications	NA	NA	10.1016/j.bbrc.2017.05.051	NA	2017	348-354	2	488	Article	Arabidopsis thaliana
Lei Li; Steffen Joshua G; Osborne Edward J; Toomajian Christopher	Plant organ evolution revealed by phylotranscriptomics in Arabidopsis thaliana	Scientific Reports	NA	NA	10.1038/s41598-017-07866-6	NA	2017			7	Article	Arabidopsis thaliana
Matsui Akihiro; Iida Kei; Tanaka Maho; Yamaguchi Katsushi; Mizuhashi Kayoko; Kim Jong-Myong; Takahashi Satoshi; Kobayashi Norio; Shigenobu Shuji; Shinozaki Kazuo; Seki Motoaki	Novel Stress-Inducible Antisense RNAs of Protein-Coding Loci Are Synthesized by RNA-Dependent RNA Polymerase	Plant Physiology	NA	NA	10.1104/pp.17.00787	NA	2017	457-472	1	175	Article	Arabidopsis thaliana
Cheng Chia-Yi; Krishnakumar Vivek; Chan Agnes P; Thibaud-Nissen Francoise; Schobel Seth; Town Christopher D	Araport11: a complete reannotation of the Arabidopsis thaliana reference genome	Plant Journal	NA	NA	10.1111/tpj.13415	NA	2017	789-804	4	89	Article	Arabidopsis thaliana
Li Shuxia; Yu Xiang; Lei Ning; Cheng Zhihao; Zhao Pingjuan; He Yuke; Wang Wenquan; Peng Ming	Genome-wide identification and functional prediction of cold and/or drought-responsive lncRNAs in cassava	Scientific Reports	NA	NA	10.1038/srep45981	NA	2017			7	Article	Manihot esculenta
Oono Youko; Yazawa Takayuki; Kanamori Hiroyuki; Sasaki Harumi; Mori Satomi; Matsumoto Takashi	Genome-wide analysis of rice cis-natural antisense transcription under cadmium exposure using strand-specific RNA-Seq	Bmc Genomics	NA	NA	10.1186/s12864-017-4108-5	NA	2017			18	Article	Oryza sativa
Zuo Jinhua; Wang Qing; Han Cong; Ju Zheng; Cao Dongyan; Zhu Benzhong; Luo Yunbo; Gao Lipu	SRNAome and degradome sequencing analysis reveals specific regulation of sRNA in response to chilling injury in tomato fruit	Physiologia Plantarum	NA	NA	10.1111/ppl.12509	NA	2017	142-154	2	160	Article	Solanum lycopersicum
Scarano Daria; Rao Rosa; Corrado Giandomenico	In Silico identification and annotation of noncoding RNAs by RNA-seq and De Novo assembly of the transcriptome of Tomato Fruits	Plos One	NA	NA	10.1371/journal.pone.0171504	NA	2017		2	12	Article	Solanum lycopersicum
Xu Jie; Wang Qi; Freeling Micheal; Zhang Xuecai; Xu Yunbi; Mao Yan; Tang Xin; Wu Fengkai; Lan Hai; Cao Moju; Rong Tingzhao; Lisch Damon; Lu Yanli	Natural antisense transcripts are significantly involved in regulation of drought stress in maize	Nucleic Acids Research	NA	NA	10.1093/nar/gkx085	NA	2017	5126-5141	9	45	Article	Zea mays
Yu Dongliang; Ma Xiaoxia; Zuo Ziwei; Wang Huizhong; Meng Yijun	Classification of Transcription Boundary-Associated RNAs (TBARs) in Animals and Plants	Frontiers in Genetics	NA	NA	10.3389/fgene.2018.00168	NA	2018			9	Review	Several species
Sanchez-Retuerta Camila; Suarez-Lopez Paula; Henriques Rossana	Under a New Light: Regulation of Light-Dependent Pathways by Non-coding RNAs	Frontiers in Plant Science	NA	NA	10.3389/fpls.2018.00962	NA	2018			9	Review	Several species
Simopoulos Caitlin M A; Weretilnyk Elizabeth A; Golding G Brian	Prediction of plant lncRNA by ensemble machine learning classifiers	Bmc Genomics	NA	NA	10.1186/s12864-018-4665-2	NA	2018			19	Article	Arabidopsis thaliana
Shen Enhui; Zhu Xintian; Hua Shuijin; Chen Hongyu; Ye Chuyu; Zhou Longhua; Liu Qing; Zhu Qian-Hao; Fan Longjiang; Chen Xi	Genome-wide identification of oil biosynthesis-related long non-coding RNAs in allopolyploid Brassica napus	Bmc Genomics	NA	NA	10.1186/s12864-018-5117-8	NA	2018			19	Article	Brassica napus
Subburaj Saminathan; Jeon Yongsam; Tu Luhua; Jin Yong-Tae; Kumari Shipra; Lee Geung-Joo	Genome-wide identification, functional prediction and expression profiling of long non-coding RNAs in Camelina sativa	Plant Growth Regulation	NA	NA	10.1007/s10725-018-0410-8	NA	2018	49-63	1	86	Article	Camelina sativa
Shimizu Kohki; Hozumi Akitaka; Aoki Koh	Organization of Vascular Cells in the Haustorium of the Parasitic Flowering Plant Cuscuta japonica	Plant and Cell Physiology	NA	NA	10.1093/pcp/pcx197	NA	2018	720-728	4	59	Article	Cuscuta japonica
Yuan Jiapei; Li Jingrui; Yang Yang; Tan Chang; Zhu Yumin; Hu Long; Qi Yijun; Lu Zhi John	Stress-responsive regulation of long non-coding RNA polyadenylation in Oryza sativa	Plant Journal	NA	NA	10.1111/tpj.13804	NA	2018	814-827	5	93	Article	Oryza sativa
Zhang Hangxiao; Wang Huihui; Zhu Qiang; Gao Yubang; Wang Huiyuan; Zhao Liangzhen; Wang Yongsheng; Xi Feihu; Wang Wenfei; Yang Yanqiu; Lin Chentao; Gu Lianfeng	Transcriptome characterization of moso bamboo (Phyllostachys edulis) seedlings in response to exogenous gibberellin applications	Bmc Plant Biology	NA	NA	10.1186/s12870-018-1336-z	NA	2018			18	Article	Phyllostachys edulis
Yuan Yinan; Chen Su	Widespread antisense transcription of Populus genome under drought	Molecular Genetics and Genomics	NA	NA	10.1007/s00438-018-1456-z	NA	2018	1017-1033	4	293	Article	Populus trichocarpa
Huanca-Mamani Wilson; Arias-Carrasco Raul; Cardenas-Ninasivincha Steffany; Rojas-Herrera Marcelo; Sepulveda-Hermosilla Gonzalo; Carlos Caris-Maldonado; Jose; Bastias Elizabeth; Maracaja-Coutinho Vinicius	Long Non-Coding RNAs Responsive to Salt and Boron Stress in the Hyper-Arid Lluteno Maize from Atacama Desert	Genes	NA	NA	10.3390/genes9030170	NA	2018		3	9	Article	Zea mays
Datta Riddhi; Paul Soumitra	Long non-coding RNAs: Fine-tuning the developmental responses in plants	Journal of Biosciences	NA	NA	10.1007/s12038-019-9910-6	NA	2019		4	44	Review	Several species
Rai Muneeza I; Alam Maheen; Lightfoot David A; Gurha Priyatansh; Afzal Ahmed J	Classification and experimental identification of plant long non-coding RNAs	Genomics	NA	NA	10.1016/j.ygeno.2018.04.014	NA	2019	997-1005	5	111	Review	Several species
Morgado Lionel; Johannes Frank	Computational tools for plant small RNA detection and categorization	Briefings in Bioinformatics	NA	NA	10.1093/bib/bbx136	NA	2019	1181-1192	4	20	Review	Several species
Yu Tongtong; Zhu Hongliang	Long Non-Coding RNAs: Rising Regulators of Plant Reproductive Development	Agronomy-Basel	NA	NA	10.3390/agronomy9020053	NA	2019		2	9	Review	Several species
Bai Youhuang; Dai Xiaozhuan; Li Yi; Wang Lulu; Li Weimin; Liu Yanhui; Cheng Yan; Qin Yuan	Identification and characterization of pineapple leaf lncRNAs in crassulacean acid metabolism (CAM) photosynthesis pathway	Scientific Reports	NA	NA	10.1038/s41598-019-43088-8	NA	2019			9	Article	Ananas comosus
Calixto Cristiane P G; Tzioutziou Nikoleta A; James Allan B; Hornyik Csaba; Guo Wenbin; Zhang Runxuan; Nimmo Hugh G; Brown John W S	Cold-Dependent Expression and Alternative Splicing of Arabidopsis Long Non-coding RNAs	Frontiers in Plant Science	NA	NA	10.3389/fpls.2019.00235	NA	2019			10	Article	Arabidopsis thaliana
Summanwar Aarohi; Basu Urmila; Rahman Habibur; Kav Nat	Identification of lncRNAs Responsive to Infection by Plasmodiophora brassicae in Clubroot-Susceptible and - Resistant Brassica napus Lines Carrying Resistance Introgressed from Rutabaga	Molecular Plant-Microbe Interactions	NA	NA	10.1094/mpmi-12-18-0341-r	NA	2019	1360-1377	10	32	Article	Brassica napus
Shea Daniel J; Nishida Namiko; Takada Satoko; Itabashi Etsuko; Takahashi Satoshi; Akter Ayasha; Miyaji Naomi; Osabe Kenji; Mehraj Hasan; Shimizu Motoki; Seki Motoaki; Kakizaki Tomohiro; Okazaki Keiichi; Dennis Elizabeth S; Fujimoto Ryo	Long noncoding RNAs in Brassica rapa L. following vernalization	Scientific Reports	NA	NA	10.1038/s41598-019-45650-w	NA	2019			9	Article	Brassica rapa
Wang Jubin; Deng Yingtian; Zhou Yingjia; Liu Dan; Yu Huiyang; Zhou Yuhong; Lv Junheng; Ou Lijun; Lie Xuefeng; Ma Yanqing; Dai Xiongze; Liu Feng; Zou Xuexiao; Ouyang Bo; Li Feng	Full-length mRNA sequencing and gene expression profiling reveal broad involvement of natural antisense transcript gene pairs in pepper development and response to stresses	Plant Journal	NA	NA	10.1111/tpj.14351	NA	2019	763-783	4	99	Article	Capsicum annuum
Chen Rui; Li Ming; Zhang Huiyuan; Duan Lijin; Sun Xianjun; Jiang Qiyan; Zhang Hui; Hu Zheng	Continuous salt stress-induced long non-coding RNAs and DNA methylation patterns in soybean roots	Bmc Genomics	NA	NA	10.1186/s12864-019-6101-7	NA	2019		1	20	Article	Glycine max
Loh Swee Cheng; Othman Ahmad Sofiman; Singham G Veera	Identification and characterization of jasmonic acid- and linolenic acid-mediated transcriptional regulation of secondary laticifer differentiation in Hevea brasiliensis	Scientific Reports	NA	NA	10.1038/s41598-019-50800-1	NA	2019			9	Article	Hevea brasiliensis
Muthusamy Muthusamy; Uma Subbaraya; Suthanthiram Backiyarani; Saraswathi Marimuthu Somasundaram; Chandrasekar Arumugam	Genome-wide identification of novel, long non-coding RNAs responsive to Mycosphaerella eumusae and Pratylenchus coffeae infections and their differential expression patterns in disease-resistant and sensitive banana cultivars	Plant Biotechnology Reports	NA	NA	10.1007/s11816-018-00514-z	NA	2019	73-83	1	13	Article	Musa spp.
Sampangi-Ramaiah Megha Hastantram; Ravishankar Kundapura Venkataramana; Rekha Ajitha	Long non-coding RNAs in banana: prediction, mapping and their comparative studies using Musa balbisiana and Musa acuminata transcriptome	Trees-Structure and Function	NA	NA	10.1007/s00468-018-1781-1	NA	2019	359-369	2	33	Article	Musa balbisiana, Musa acuminata
Eom Seung Hee; Lee Hee Ju; Lee Jin Hyoung; Wi Seung Hwan; Kim Sung Kyeom; Hyun Tae Kyung	Identification and Functional Prediction of Drought-Responsive Long Non-Coding RNA in Tomato	Agronomy-Basel	NA	NA	10.3390/agronomy9100629	NA	2019		10	9	Article	Solanum lycopersicum
Yang Zhenchao; Yang Chengcheng; Wang Zhengyan; Yang Zhao; Chen Danyan; Wu Yongjun	LncRNA expression profile and ceRNA analysis in tomato during flowering	Plos One	NA	NA	10.1371/journal.pone.0210650	NA	2019		1	14	Article	Solanum lycopersicum
Xing Qikai; Zhang Wei; Liu Mei; Li Lingxian; Li Xinghong; Yan Jiye	Genome-Wide Identification of Long Non-coding RNAs Responsive to Lasiodiplodia theobromae Infection in Grapevine	Evolutionary Bioinformatics	NA	NA	10.1177/1176934319841362	NA	2019			15	Article	Vitis vinifera
Jha Uday Chand; Nayyar Harsh; Jha Rintu; Khurshid Muhammad; Zhou Meiliang; Mantri Nitin; Siddique Kadambot H. M	Long non-coding RNAs: emerging players regulating plant abiotic stress response and adaptation	Bmc Plant Biology	NA	1471-2229	10.1186/s12870-020-02595-x	NA	2020		1	20	Review	Several species
Barcaccia Gianni; Palumbo Fabio; Sgorbati Sergio; Albertini Emidio; Pupilli Fulvio	A Reappraisal of the Evolutionary and Developmental Pathway of Apomixis and Its Genetic Control in Angiosperms	Genes	NA	NA	10.3390/genes11080859	NA	2020		8	11	Review	Several species
Hotto Amber M; Stern David B; Schuster Gadi	Plant Ribonuclease J: An Essential Player in Maintaining Chloroplast RNA Quality Control for Gene Expression	Plants-Basel	NA	NA	10.3390/plants9030334	NA	2020		3	9	Review	Several species
Thody Joshua; Folkes Leighton; Moulton Vincent	NATpare: a pipeline for high-throughput prediction and functional analysis of nat-siRNAs	Nucleic Acids Research	NA	NA	10.1093/nar/gkaa448	NA	2020	6481-6490	12	48	Article	Arabidopsis thaliana
Thieffry Axel; Vigh Maria Louisa; Bornholdt Jette; Ivanov Maxim; Brodersen Peter; Sandelin Albin	Characterization of Arabidopsis thaliana Promoter Bidirectionality and Antisense RNAs by Inactivation of Nuclear RNA Decay Pathways	Plant Cell	NA	NA	10.1105/tpc.19.00815	NA	2020	1845-1867	6	32	Article	Arabidopsis thaliana
Tiwari Bhavika; Habermann Kristin; Arif M Asif; Weil Heinrich Lukas; Garcia-Molina Antoni; Kleine Tatjana; Muehlhaus Timo; Frank Wolfgang	Identification of small RNAs during cold acclimation in Arabidopsis thaliana	Bmc Plant Biology	NA	NA	10.1186/s12870-020-02511-3	NA	2020		1	20	Article	Arabidopsis thaliana
Tian Haiying; Guo Feng; Zhang Zhimeng; Ding Hong; Meng Jingjing; Li Xinguo; Peng Zhenying; Wan Shubo	Discovery, identification, and functional characterization of long noncoding RNAs inArachis hypogaeaL	Bmc Plant Biology	NA	NA	10.1186/s12870-020-02510-4	NA	2020		1	20	Article	Arachis hypogaea
Xia Wei; Dou Yajing; Liu Rui; Gong Shufang; Huang Dongyi; Fan Haikuo; Xiao Yong	Genome-wide discovery and characterization of long noncoding RNAs in African oil palm (Elaeis guineensis Jacq.)	Peerj	NA	2167-8359	10.7717/peerj.9585	NA	2020			8	Article	Elaeis guineensis
Liu Sian; Wang Lu; Cao Meng; Pang Siyu; Li Weixing; Kato-Noguchi Hisashi; Jin Biao; Wang Li	Identification and characterization of long non-coding RNAs regulating flavonoid biosynthesis in Ginkgo biloba leaves	Industrial Crops and Products	NA	0926-6690	10.1016/j.indcrop.2020.112980	NA	2020			158	Article	Ginkgo biloba
Chen Mo-Xian; Zhu Fu-Yuan; Gao Bei; Ma Kai-Long; Zhang Youjun; Fernie Alisdair R; Chen Xi; Dai Lei; Ye Neng-Hui; Zhang Xue; Tian Yuan; Zhang Di; Xiao Shi; Zhang Jianhua; Liu Ying-Gao	Full-Length Transcript-Based Proteogenomics of Rice Improves Its Genome and Proteome Annotation(1)	Plant Physiology	NA	NA	10.1104/pp.19.00430	NA	2020	1510-1526	3	182	Article	Oryza sativa
Wang Lan-Lan; Jin Jing-Jing; Li Li-Hua; Qu Shao-Hong	Long Non-coding RNAs Responsive to Blast Fungus Infection in Rice	Rice	NA	1939-8425	10.1186/s12284-020-00437-w	NA	2020		1	13	Article	Oryza sativa
Vivek A T; Kumar Shailesh	Computational methods for annotation of plant regulatory non-coding RNAs using RNA-seq	Briefings in Bioinformatics	NA	1467-5463	10.1093/bib/bbaa322	NA	2021		4	22	Review
Meng Xiangxiang; Li Aixia; Yu Bin; Li Shengjun	Interplay between miRNAs and lncRNAs: Mode of action and biological roles in plant development and stress adaptation	Computational and Structural Biotechnology Journal	NA	2001-0370	10.1016/j.csbj.2021.04.062	NA	2021	2567-2574		19	Review	Several species
Gill Rafaqat A; Scossa Federico; King Graham J; Golicz Agnieszka; Tong Chaobo; Snowdon Rod J; Fernie Alisdair R; Liu Shengyi	On the Role of Transposable Elements in the Regulation of Gene Expression and Subgenomic Interactions in Crop Genomes	Critical Reviews in Plant Sciences	NA	0735-2689	10.1080/07352689.2021.1920731	NA	2021	157-189	2	40	Review	Several species
Lucero Leandro; Ferrero Lucia; Fonouni-Farde Camille; Ariel Federico	Functional classification of plant long noncoding RNAs: a transcript is known by the company it keeps	New Phytologist	NA	0028-646X	10.1111/nph.16903	NA	2021	1251-1260	3	229	Review	Several species
Gelaw Temesgen Assefa; Sanan-Mishra Neeti	Non-Coding RNAs in Response to Drought Stress	International Journal of Molecular Sciences	NA	NA	10.3390/ijms222212519	NA	2021		22	22	Review	Several species
Fonouni-Farde Camille; Ariel Federico; Crespi Martin	Plant Long Noncoding RNAs: New Players in the Field of Post-Transcriptional Regulations	Non-Coding Rna	NA	NA	10.3390/ncrna7010012	NA	2021		1	7	Review	Several species
Tiwari Bhavika; Habermann Kristin; Arif M Asif; Top Oguz; Frank Wolfgang	Identification of Small RNAs During High Light Acclimation in Arabidopsis thaliana	Frontiers in Plant Science	NA	1664-462X	10.3389/fpls.2021.656657	NA	2021			12	Article	Arabidopsis thaliana
Zhang He; Liu Shuai; Li Xinyu; Yao Lijuan; Wu Hongyang; Baluska Frantisek; Wan Yinglang	An Antisense Circular RNA Regulates Expression of RuBisCO Small Subunit Genes in Arabidopsis	Frontiers in Plant Science	NA	1664-462X	10.3389/fpls.2021.665014	NA	2021			12	Article	Arabidopsis thaliana
Mehraj Hasan; Shea Daniel J; Takahashi Satoshi; Miyaji Naomi; Akter Ayasha; Seki Motoaki; Dennis Elizabeth S; Fujimoto Ryo; Osabe Kenji	Genome-wide analysis of long noncoding RNAs, 24-nt siRNAs, DNA methylation and H3K27me3 marks in Brassica rapa	Plos One	NA	1932-6203	10.1371/journal.pone.0242530	NA	2021		3	16	Article	Brassica spp.
Chialva Constanza; Blein Thomas; Crespi Martin; Lijavetzky Diego	Insights into long non-coding RNA regulation of anthocyanin carrot root pigmentation	Scientific Reports	NA	2045-2322	10.1038/s41598-021-83514-4	NA	2021		1	11	Article	Daucus carota
Zhu Jiafu; Zhao Han; Kong Fanjiang; Liu Baohui; Liu Min; Dong Zhicheng	Cotranscriptional and Posttranscriptional Features of the Transcriptome in Soybean Shoot Apex and Leaf	Frontiers in Plant Science	NA	1664-462X	10.3389/fpls.2021.649634	NA	2021			12	Article	Glycine max
Nething Daniel B; Sukul Abhijit; Mishler-Elmore John W; Held Michael A	Posttranscriptional regulation of cellulose synthase genes by small RNAs derived from cellulose synthase antisense transcripts	Plant Direct	NA	NA	10.1002/pld3.347	NA	2021		9	5	Article	Hordeum vulgare, Brachypodium distachyon
Xu Yong-Chao; Zhang Jie; Zhang Dong-Yan; Nan Ying-Hui; Ge Song; Guo Ya-Long	Identification of long noncoding natural antisense transcripts (lncNATs) correlated with drought stress response in wild rice (Oryza nivara)	Bmc Genomics	NA	1471-2164	10.1186/s12864-021-07754-4	NA	2021		1	22	Article	Oryza nivara
Wang Lanlan; Wu Siwen; Jin Jingjing; Li Ran	Identification of herbivore-elicited long non-coding RNAs in rice	Plant Signaling & Behavior	NA	1559-2316	10.1080/15592324.2021.1916702	NA	2021		7	16	Article	Oryza sativa
Li Juzuo; Li Ning; Zhu Ling; Zhang Zhibin; Li Xiaochong; Wang Jinbin; Xun Hongwei; Zhao Jing; Wang Xiaofei; Wang Tianya; Wang Hongyan; Liu Bao; Li Yu; Gong Lei	Mutation of a major CG methylase alters genome-wide lncRNA expression in rice	G3-Genes Genomes Genetics	NA	2160-1836	10.1093/g3journal/jkab049	NA	2021		4	11	Article	Oryza sativa
Zhou W; Li Z; Zhang J; Mou B	The OsIME4 gene identified as a key to meiosis initiation by RNA in situ hybridization	Plant Biology	NA	1435-8603	10.1111/plb.13274	NA	2021	861-873	5	23	Article	Oryza sativa
Tian Peng; Zhang Xuemei; Xia Rui; Liu Yang; Wang Meijiao; Li Bo; Liu Tieyan; Shi Jinfeng; Wing Rod A; Meyers Blake C; Chen Mingsheng	Evolution and diversification of reproductive phased small interfering RNAs in Oryza species	New Phytologist	NA	0028-646X	10.1111/nph.17035	NA	2021	2970-2983	5	229	Article	Oryza spp.
Podio Maricel; Colono Carolina; Siena Lorena; Ortiz Juan Pablo A; Pessino Silvina Claudia	A study of the heterochronic sense/antisense RNA representation in florets of sexual and apomictic Paspalum notatum	Bmc Genomics	NA	1471-2164	10.1186/s12864-021-07450-3	NA	2021		1	22	Article	Paspalum notatum
Wijma Maryke; Lembke Carolina Gimiliani; Diniz Augusto Lima; Santini Luciane; Zambotti-Villela Leonardo; Colepicolo Pio; Carneiro Monalisa Sampaio; Souza Glaucia Mendes	Planting Season Impacts Sugarcane Stem Development, Secondary Metabolite Levels, and Natural Antisense Transcription	Cells	NA	NA	10.3390/cells10123451	NA	2021		12	10	Article	Saccharum spp.
Jiang Mei; Chen Haimei; Liu Jingting; Du Qing; Lu Shanfa; Liu Chang	Genome-wide identification and functional characterization of natural antisense transcripts in Salvia miltiorrhiza	Scientific Reports	NA	2045-2322	10.1038/s41598-021-83520-6	NA	2021		1	11	Article	Salvia miltiorrhiza

## Sheet: Table S2
Table S2. Natural antisense and Genetic Engineering-related articles, obtained from the systematic search conducted of all databases from Web Of Science (WOS) and categorized using the PRISMA-based workflow (Figure 2)
Author	Title	Journal	ISBN	ISSN	DOI	PMID	Date	Pages	Issue	Volume	Type	Main specie(s)
Takayama K M; Inouye M	ANTISENSE RNA	Critical Reviews in Biochemistry and Molecular Biology		NA	10.3109/10409239009090608	NA	1990	155-184	3	25	Review	Several species
Schmitz G; Theres K	STRUCTURAL AND FUNCTIONAL-ANALYSIS OF THE BZ2 LOCUS OF ZEA-MAYS - CHARACTERIZATION OF OVERLAPPING TRANSCRIPTS	Molecular & General Genetics		NA	10.1007/bf00587588	NA	1992	269-277	1-2	233	Article	Zea mays
Matzke M; Matzke A J M	GENOMIC IMPRINTING IN PLANTS - PARENTAL EFFECTS AND TRANS-INACTIVATION PHENOMENA	Annual Review of Plant Physiology and Plant Molecular Biology		NA	10.1146/annurev.arplant.44.1.53	NA	1993	53-76		44	Review	Several species
Kapranov P; Routt S M; Bankaitis V A; de Bruijn F J; Szczyglowski K	Nodule-specific regulation of phosphatidylinositol transfer protein expression in Lotus japonicus	Plant Cell		NA	10.1105/tpc.13.6.1369	NA	2001	1369-1382	6	13	Article	Lotus japonicus
Matzke M A; Aufsatz W; Kanno T; Mette M F; Matzke A J M	Homology-dependent gene silencing and host defense in plants	Homology Effects	0-12-017646-7	NA	10.1016/s0065-2660(02)46009-9	NA	2002	235-275		46	Book chapter	Several species
Mattick J S	Challenging the dogma: the hidden layer of non-protein-coding RNAs in complex organisms	Bioessays		NA	10.1002/bies.10332	NA	2003	930-939	10	25	Review	Several species
McDonald J F; Matzke M A; Matzke A J	Host defenses to transposable elements and the evolution of genomic imprinting	Cytogenetic and Genome Research		NA	10.1159/000084958	NA	2005	242-249	1-4	110	Review	Several species
Kato A; Endo M; Kato H; Saito T	The antisense promoter of AtRE1, a retrotransposon in Arabidopsis thaliana, is activated in pollens and calluses	Plant Science		NA	10.1016/j.plantsci.2004.11.010	NA	2005	981-986	4	168	Article	Arabidopsis thaliana
Dalmay Tamas	Short RNAs in environmental adaptation	Proceedings of the Royal Society B-Biological Sciences		NA	10.1098/rspb.2006.3516	NA	2006	1579-1585	1594	273	Review	Several species
Katiyar-Agarwal Surekha; Morgan Rebekah; Dahlbeck Douglas; Borsani Omar; Villegas Jr; Andy; Zhu Jian-Kang; Staskawicz Brian J; Jin Hailing	A pathogen-inducible endogenous siRNA in plant immunity	Proceedings of the National Academy of Sciences of the United States of America		NA	10.1073/pnas.0608258103	NA	2006	18002-18007	47	103	Article	Arabidopsis, Nicotiana benthamiana
Wu Gang; Poethig R Scott	Temporal regulation of shoot development in Arabidopsis thaliana by miR156 and its target SPL3	Development		NA	10.1242/dev.02521	NA	2006	3539-3547	18	133	Article	Arabidopsis thaliana
Sunkar Ramanjulu; Zhu Jian-Kang	Micro RNAs and short-interfering RNAs in plants	Journal of Integrative Plant Biology		NA	10.1111/j.1744-7909.2007.00499.x	NA	2007	817-826	6	49	Review	Arabidopsis thaliana
Roccaro Mario; Li Yubin; Sommer Hans; Saedler Heinz	ROSINA (RSI) is part of a CACTA transposable element, TamRSI, and links flower development to transposon activity	Molecular Genetics and Genomics		NA	10.1007/s00438-007-0245-x	NA	2007	243-254	3	278	Article	Antirrhinum majus
Kuhn Josef M; Breton Ghislain; Schroeder Julian I	mRNA metabolism of flowering-time regulators in wild-type Arabidopsis revealed by a nuclear cap binding protein mutant, abh1	Plant Journal		NA	10.1111/j.1365-313X.2007.03110.x	NA	2007	1049-1062	6	50	Article	Arabidopsis thaliana
Liu Fuquan; Quesada Victor; Crevillen Pedro; Baeurle Isabel; Swiezewski Szymon; Dean Caroline	The Arabidopsis RNA-Binding protein FCA requires a lysine-specific demethylase 1 homolog to downregulate FLC	Molecular Cell		NA	10.1016/j.molcel.2007.10.018	NA	2007	398-407	3	28	Article	Arabidopsis thaliana
Katiyar-Agarwal Surekha; Gao Shang; Vivian-Smith Adam; Jin Hailing	A novel class of bacteria-induced small RNAs in Arabidopsis	Genes & Development		NA	10.1101/gad.1595107	NA	2007	3123-3134	23	21	Article	Arabidopsis thaliana
Zubko Elena; Meyer Peter	A natural antisense transcript of the Petunia hybrida Sho gene suggests a role for an antisense mechanism in cytokinin regulation	Plant Journal		NA	10.1111/j.1365-313X.2007.03309.x	NA	2007	1131-1139	6	52	Article	Petunia hybrida
Kuhn J M; Hugouvieux V; Schroeder J I	mRNA Cap Binding Proteins: Effects on Abscisic Acid Signal Transduction, mRNA Processing, and Microarray Analyses	Nuclear Pre-Mrna Processing in Plants	978-3-540-76775-6	NA	10.1007/978-3-540-76776-3_8	NA	2008	139-150		326	Book chapter	Arabidopsis thaliana
Mazzucotelli Elisabetta; Mastrangelo Anna A; Crosatti Cristina; Guerra Davide; Stanca A Michele; Cattivelli Luigi	Abiotic stress response in plants: When post-transcriptional and post-translational regulations control transcription	Plant Science		NA	10.1016/j.plantsci.2008.02.005	NA	2008	420-431	4	174	Review	Arabidopsis thaliana
Pikaard Craig S; Haag Jeremy R; Ream Thomas; Wierzbicki Andrzej T	Roles of RNA polymerase IV in gene silencing	Trends in Plant Science		NA	10.1016/j.tplants.2008.04.008	NA	2008	390-397	7	13	Review	Several species
Hollick Jay B	Sensing the epigenome	Trends in Plant Science		NA	10.1016/j.tplants.2008.05.002	NA	2008	398-404	7	13	Review	Several species
Li Dejun; Yang Chunhua; Li Xiaobing; Ji Guobiao; Zhu Lihuang	Sense and antisense OsDof12 transcripts in rice	Bmc Molecular Biology		NA	10.1186/1471-2199-9-80	NA	2008			9	Article	Oryza sativa
Held Michael A; Penning Bryan; Brandt Amanda S; Kessans Sarah A; Yong Weidong; Scofield Steven R; Carpita Nicholas C	Small-interfering RNAs from natural antisense transcripts derived from a cellulose synthase gene modulate cell wall biosynthesis in barley	Proceedings of the National Academy of Sciences of the United States of America		NA	10.1073/pnas.0809408105	NA	2008	20534-20539	51	105	Article	Hordeum vulgare
Hilbricht Tobias; Varotto Serena; Sgaramella Vittorio; Bartels Dorothea; Salamini Francesco; Furini Antonella	Retrotransposons and siRNA have a role in the evolution of desiccation tolerance leading to resurrection of the plant Craterostigma plantagineum	New Phytologist		NA	10.1111/j.1469-8137.2008.02480.x	NA	2008	877-887	3	179	Article	Craterostigma plantagineum
Jamalkandi Sadegh Azimzadeh; Masoudi-Nejad Ali	Reconstruction of Arabidopsis thaliana fully integrated small RNA pathway	Functional & Integrative Genomics		NA	10.1007/s10142-009-0141-z	NA	2009	419-432	4	9	Review	Arabidopsis thaliana
Swiezewski Szymon; Liu Fuquan; Magusin Andreas; Dean Caroline	Cold-induced silencing by long antisense transcripts of an Arabidopsis Polycomb target	Nature		NA	10.1038/nature08618	NA	2009	799-U122	7274	462	Article	Arabidopsis thaliana
Ben Amor; Besma; Wirth Sonia; Merchan Francisco; Laporte Philippe; d'Aubenton-Carafa Yves; Hirsch Judith; Maizel Alexis; Mallory Allison; Lucas Antoine; Deragon Jean Marc; Vaucheret Herve; Thermes Claude; Crespi Martin	Novel long non-protein coding RNAs involved in Arabidopsis differentiation and stress responses	Genome Research		NA	10.1101/gr.080275.108	NA	2009	57-69	1	19	Article	Arabidopsis thaliana
Chen Xuemei	Small RNAs - secrets and surprises of the genome	Plant Journal		NA	10.1111/j.1365-313X.2009.04089.x	NA	2010	941-958	6	61	Review	Several species
Charon Celine; Moreno Ana Beatriz; Bardou Florian; Crespi Martin	Non-Protein-Coding RNAs and their Interacting RNA-Binding Proteins in the Plant Cell Nucleus	Molecular Plant		NA	10.1093/mp/ssq037	NA	2010	729-739	4	3	Review	Arabidopsis thaliana
Hotto Amber M; Huston Zoe E; Stern David B	Overexpression of a natural chloroplast-encoded antisense RNA in tobacco destabilizes 5S rRNA and retards plant growth	Bmc Plant Biology		NA	10.1186/1471-2229-10-213	NA	2010			10	Article	Nicotiana tabacum
Ron Mily; Saez Monica Alandete; Williams Leor Eshed; Fletcher Jennifer C; McCormick Sheila	Proper regulation of a sperm-specific cis-nat-siRNA is essential for double fertilization in Arabidopsis	Genes & Development		NA	10.1101/gad.1882810	NA	2010	1010-1021	10	24	Article	Arabidopsis thaliana
Liu Fuquan; Marquardt Sebastian; Lister Clare; Swiezewski Szymon; Dean Caroline	Targeted 3 ' Processing of Antisense Transcripts Triggers Arabidopsis FLC Chromatin Silencing	Science		NA	10.1126/science.1180278	NA	2010	94-97	5961	327	Article	Arabidopsis thaliana
Wang Huan; Zhang Xiuren; Liu Jun; Kiba Takatoshi; Woo Jongchan; Ojo Tolulope; Hafner Markus; Tuschl Thomas; Chua Nam-Hai; Wang Xiu-Jie	Deep sequencing of small RNAs specifically associated with Arabidopsis AGO1 and AGO4 uncovers new AGO functions	Plant Journal		NA	10.1111/j.1365-313X.2011.04594.x	NA	2011	292-304	2	67	Article	Arabidopsis thaliana
Gu Xiaofeng; Jiang Danhua; Yang Wannian; Jacob Yannick; Michaels Scott D; He Yuehui	Arabidopsis Homologs of Retinoblastoma-Associated Protein 46/48 Associate with a Histone Deacetylase to Act Redundantly in Chromatin Silencing	Plos Genetics		NA	10.1371/journal.pgen.1002366	NA	2011		11	7	Article	Arabidopsis thaliana
Zubko Elena; Kunova Andrea; Meyer Peter	Sense and Antisense Transcripts of Convergent Gene Pairs in Arabidopsis thaliana Can Share a Common Polyadenylation Region	Plos One		NA	10.1371/journal.pone.0016769	NA	2011		2	6	Article	Arabidopsis thaliana
Gutjahr Caroline; Radovanovic Dragica; Geoffroy Jessika; Zhang Quan; Siegler Heike; Chiapello Marco; Casieri Leonardo; An Kyungsook; An Gynheung; Guiderdoni Emmanuel; Kumar Chellian Santhosh; Sundaresan Venkatesan; Harrison Maria J; Paszkowski Uta	The half-size ABC transporters STR1 and STR2 are indispensable for mycorrhizal arbuscule formation in rice	Plant Journal		NA	10.1111/j.1365-313X.2011.04842.x	NA	2012	906-920	5	69	Article	Oryza sativa
de Alba Angel Emilio Martinez; Elvira-Matelot Emilie; Vaucheret Herve	Gene silencing in plants: A diversity of pathways	Biochimica Et Biophysica Acta-Gene Regulatory Mechanisms		NA	10.1016/j.bbagrm.2013.10.005	NA	2013	1300-1308	12	1829	Review	Arabidopsis
Jabnoune Mehdi; Secco David; Lecampion Cecile; Robaglia Christophe; Shu Qingyao; Poirier Yves	A Rice cis-Natural Antisense RNA Acts as a Translational Enhancer for Its Cognate mRNA and Contributes to Phosphate Homeostasis and Plant Fitness	Plant Cell		NA	10.1105/tpc.113.116251	NA	2013	4166-4182	10	25	Article	Oryza sativa
Matsui Akihiro; Anh Hai; Nguyen; Nakaminami Kentaro; Seki Motoaki	Arabidopsis Non-Coding RNA Regulation in Abiotic Stress Responses	International Journal of Molecular Sciences		NA	10.3390/ijms141122642	NA	2013	22642-22654	11	14	Article	Arabidopsis thaliana
Khan Muhammad Rehman Gul; Ai Xiao-Yan; Zhang Jin-Zhi	Genetic regulation of flowering time in annual and perennial plants	Wiley Interdisciplinary Reviews-Rna		NA	10.1002/wrna.1215	NA	2014	347-359	3	5	Review	Several species
Wunderlich Markus; Gross-Hardt Rita; Schoeffl Friedrich	Heat shock factor HSFB2a involved in gametophyte development of Arabidopsis thaliana and its expression is controlled by a heat-inducible long non-coding antisense RNA	Plant Molecular Biology		NA	10.1007/s11103-014-0202-0	NA	2014	541-550	6	85	Article	Arabidopsis
Castaings Loren; Bergonzi Sara; Albani Maria C; Kemi Ulla; Savolainen Outi; Coupland George	Evolutionary conservation of cold-induced antisense RNAs of FLOWERING LOCUS C in Arabidopsis thaliana perennial relatives	Nature Communications		NA	10.1038/ncomms5457	NA	2014			5	Article	Several species
Shin Jun-Hye; Chekanova Julia A	Arabidopsis RRP6L1 and RRP6L2 Function in FLOWERING LOCUS C Silencing via Regulation of Antisense RNA Synthesis	Plos Genetics		NA	10.1371/journal.pgen.1004612	NA	2014		9	10	Article	Arabidopsis
Liu Zheng; Gao Shuangcheng; Zhang Shumin; Yang Shangjun; Sun Ning	Complex structures of transgene rearrangement implicate novel mechanisms of RNA-directed DNA methylation and convergent transcription	Genes & Genomics		NA	10.1007/s13258-013-0147-8	NA	2014	95-103	1	36	Article	Nicotiana tabacum
Marquardt Sebastian; Raitskin Oleg; Wu Zhe; Liu Fuquan; Sun Qianwen; Dean Caroline	Functional Consequences of Splicing of the Antisense Transcript COOLAIR on FLC Transcription	Molecular Cell		NA	10.1016/j.molcel.2014.03.026	NA	2014	156-165	1	54	Article	Arabidopsis thaliana
Zhu Qian-Hao; Stephen Stuart; Taylor Jennifer; Helliwell Chris A; Wang Ming-Bo	Long noncoding RNAs responsive to Fusarium oxysporum infection in Arabidopsis thaliana	New Phytologist		NA	10.1111/nph.12537	NA	2014	574-584	2	201	Article	Arabidopsis thaliana
Ariel Federico; Romero-Barrios Natali; Jegu Teddy; Benhamed Moussa; Crespi Martin	Battles and hijacks: noncoding transcription in plants	Trends in Plant Science		NA	10.1016/j.tplants.2015.03.003	NA	2015	362-371	6	20	Review	Several species
Liu Jun; Wang Huan; Chua Nam-Hai	Long noncoding RNA transcriptome of plants	Plant Biotechnology Journal		NA	10.1111/pbi.12336	NA	2015	319-328	3	13	Review	Several species
Ku Yee-Shan; Wong Johanna Wing-Hang; Mui Zeta; Liu Xuan; Hui Jerome Ho-Lam; Chan Ting-Fung; Lam Hon-Ming	Small RNAs in Plant Responses to Abiotic Stresses: Regulatory Roles and Study Methods	International Journal of Molecular Sciences		NA	10.3390/ijms161024532	NA	2015	24532-24554	10	16	Review	Several species
Li Peijin; Tao Zhen; Dean Caroline	Phenotypic evolution through variation in splicing of the noncoding RNA COOLAIR	Genes & Development		NA	10.1101/gad.258814.115	NA	2015	696-701	7	29	Article	Arabidopsis
Wang Jinyan; Yu Wengui; Yang Yuwen; Li Xiao; Chen Tianzi; Liu Tingli; Ma Na; Yang Xu; Liu Renyi; Zhang Baolong	Genome-wide analysis of tomato long non-coding RNAs and identification as endogenous target mimic for microRNA in response to TYLCV infection	Scientific Reports		NA	10.1038/srep16946	NA	2015			5	Article	Solanum lycopersicum, Nicotiana benthamiana
Gao Wei; Liu Wenwen; Zhao Meng; Li Wen-Xue	NERF encodes a RING E3 ligase important for drought resistance and enhances the expression of its antisense gene NFYA5 in Arabidopsis	Nucleic Acids Research		NA	10.1093/nar/gku1325	NA	2015	607-617	1	43	Article	Arabidopsis thaliana
Shalom Liron; Shlizerman Lyudmila; Zur Naftali; Doron-Faigenboim Adi; Blumwald Eduardo; Sadka Avi	Molecular characterization of SQUAMOSA PROMOTER BINDING PROTEIN-LIKE (SPL) gene family from Citrus and the effect of fruit load on their expression	Frontiers in Plant Science		NA	10.3389/fpls.2015.00389	NA	2015			6	Article	Citrus spp.
Gago-Zachert Selma	Viroids, infectious long non-coding RNAs with autonomous replication	Virus Research		NA	10.1016/j.virusres.2015.08.018	NA	2016	12-24		212	Review	Several species
Crisp Peter A; Ganguly Diep; Eichten Steven R; Borevitz Justin O; Pogson Barry J	Reconsidering plant memory: Intersections between stress recovery, RNA turnover, and epigenetics	Science Advances		NA	10.1126/sciadv.1501340	NA	2016		2	2	Review	Several species
Rurek Michal	Participation of non-coding RNAs in plant organelle biogenesis	Acta Biochimica Polonica		NA	10.18388/abp.2016_1346	NA	2016	653-663	4	63	Review	Several species
Li Xiaorong; Zhang Shaofeng; Bai Jinjuan; He Yuke	Tuning growth cycles of Brassica crops via natural antisense transcripts of BrFLC	Plant Biotechnology Journal		NA	10.1111/pbi.12443	NA	2016	905-914	3	14	Article	Brassica rapa, Arabidopsis thaliana
Feng Sheng Jun; Zhang Xian Duo; Liu Xue Song; Tan Shang Kun; Chu Shan Shan; Meng Jin Guo; Zhao Kai Xuan; Zheng Jian Feng; Yang Zhi Min	Characterization of long non-coding RNAs involved in cadmium toxic response in Brassica napus	Rsc Advances		NA	10.1039/c6ra05459e	NA	2016	82157-82173	85	6	Article	Brassica napus
Fedak Halina; Palusinska Malgorzata; Krzyczmonik Katarzyna; Brzezniak Lien; Yatusevich Ruslan; Pietras Zbigniew; Kaczanowski Szymon; Swiezewski Szymon	Control of seed dormancy in Arabidopsis by a cis-acting noncoding antisense transcript	Proceedings of the National Academy of Sciences of the United States of America		NA	10.1073/pnas.1608827113	NA	2016	E7846-E7855	48	113	Article	Arabidopsis thaliana
Villarino Gonzalo H; Hu Qiwen; Manrique Silvia; Flores-Vergara Miguel; Sehra Bhupinder; Robles Linda; Brumos Javier; Stepanova Anna N; Colombo Lucia; Sundberg Eva; Heber Steffen; Franks Robert G	Transcriptomic Signature of the SHATTERPROOF2 Expression Domain Reveals the Meristematic Nature of Arabidopsis Gynoecial Medial Domain	Plant Physiology		NA	10.1104/pp.15.01845	NA	2016	42-61	1	171	Article	Arabidopsis thaliana
Wan Qun; Guan Xueying; Yang Nannan; Wu Huaitong; Pan Mengqiao; Liu Bingliang; Fang Lei; Yang Shouping; Hu Yan; Ye Wenxue; Zhang Hua; Ma Peiyong; Chen Jiedan; Wang Qiong; Mei Gaofu; Cai Caiping; Yang Donglei; Wang Jiawei; Guo Wangzhen; Zhang Wenhua; Chen Xiaoya; Zhang Tianzhen	Small interfering RNAs from bidirectional transcripts of GhMML3_A12 regulate cotton fiber development	New Phytologist		NA	10.1111/nph.13860	NA	2016	1298-1310	4	210	Article	Gossypium barbadense
Okamoto Masanori; Matsui Akihiro; Tanaka Maho; Morosawa Taeko; Ishida Junko; Iida Kei; Mochizuki Yoshiki; Toyoda Tetsuro; Seki Motoaki	Sm-Like Protein-Mediated RNA Metabolism Is Required for Heat Stress Tolerance in Arabidopsis	Frontiers in Plant Science		NA	10.3389/fpls.2016.01079	NA	2016			7	Article	Arabidopsis thaliana
Wang Yunxiang; Wang Qing; Gao Lipu; Zhu Benzhong; Ju Zheng; Luo Yunbo; Zuo Jinhua	Parsing the Regulatory Network between Small RNAs and Target Genesin Ethylene Pathway in Tomato	Frontiers in Plant Science		NA	10.3389/fpls.2017.00527	NA	2017			8	Article	Solanum lycopersicum
Bazin Jeremie; Baerenfaller Katja; Gosai Sager J; Gregory Brian D; Crespi Martin; Bailey-Serres Julia	Global analysis of ribosome-associated noncoding RNAs unveils new modes of translational regulation	Proceedings of the National Academy of Sciences of the United States of America		NA	10.1073/pnas.1708433114	NA	2017	E10018-E10027	46	114	Article	Arabidopsis thaliana
Wang Tianzuo; Zhao Mingui; Zhang Xiuxiu; Liu Min; Yang Chenge; Chen Yuhui; Chen Rujin; Wen Jiangqi; Mysore Kirankumar S; Zhang Wen-Hao	Novel phosphate deficiency-responsive long non-coding RNAs in the legume model plant Medicago truncatula	Journal of Experimental Botany		NA	10.1093/jxb/erx384	NA	2017	5937-5948	21-22	68	Article	Medicago truncatula
Henriques Rossana; Wang Huan; Liu Jun; Boix Marc; Huang Li-Fang; Chua Nam-Hai	The antiphasic regulatory module comprising CDF5 and its antisense RNA FLORE links the circadian clock to photoperiodic flowering	New Phytologist		NA	10.1111/nph.14703	NA	2017	854-867	3	216	Article	Arabidopsis thaliana
Cui Jun; Luan Yushi; Jiang Ning; Bao Hang; Meng Jun	Comparative transcriptome analysis between resistant and susceptible tomato allows the identification of lncRNA16397 conferring resistance to Phytophthora infestans by co-expressing glutaredoxin	Plant Journal		NA	10.1111/tpj.13408	NA	2017	577-589	3	89	Article	Solanum pimpinellifolium, Solanum lycopersicum
Yatusevich Ruslan; Fedak Halina; Ciesielski Arkadiusz; Krzyczmonik Katarzyna; Kulik Anna; Dobrowolska Grazyna; Swiezewski Szymon	Antisense transcription represses Arabidopsis seed dormancy QTL DOG1 to regulate drought tolerance	Embo Reports		NA	10.15252/embr.201744862	NA	2017	2186-2196	12	18	Article	Arabidopsis thaliana
Xu Jian-zhong; Zhang Jun-lan; Zhang Wei-guo	Antisense RNA: the new favorite in genetic research	Journal of Zhejiang University-Science B		NA	10.1631/jzus.B1700594	NA	2018	739-749	10	19	Review	Several species
Liu Xue; Li Dayong; Zhang Donglei; Yin Dedong; Zhao Yi; Ji Chengjun; Zhao Xianfeng; Li Xiaobing; He Qun; Chen Runsheng; Hu Songnian; Zhu Lihuang	A novel antisense long noncoding RNA, TWISTED LEAF, maintains leaf blade flattening by regulating its associated sense R2R3-MYB gene in rice	New Phytologist		NA	10.1111/nph.15023	NA	2018	774-788	2	218	Article	Oryza sativa
Zhao Xinyue; Li Jingrui; Lian Bi; Gu Hanqing; Li Yan; Qi Yijun	Global identification of Arabidopsis lncRNAs reveals the regulation of MAF4 by a natural antisense RNA	Nature Communications		NA	10.1038/s41467-018-07500-7	NA	2018			9	Article	Arabidopsis thaliana
Albihlal Waleed S; Obomighie Irabonosi; Blein Thomas; Persad Ramona; Chernukhin Igor; Crespi Martin; Bechtold Ulrike; Mullineaux Philip M	Arabidopsis HEAT SHOCK TRANSCRIPTION FACTORA1b regulates multiple developmental genes under benign and stress conditions	Journal of Experimental Botany		NA	10.1093/jxb/ery142	NA	2018	2847-2862	11	69	Article	Arabidopsis thaliana
Eom Hyunjoo; Park Su Jung; Kim Min Kyung; Kim Hoyeun; Kang Hunseung; Lee Ilha	TAF15b, involved in the autonomous pathway for flowering, represses transcription of FLOWERING LOCUS C	Plant Journal		NA	10.1111/tpj.13758	NA	2018	79-91	1	93	Article	Arabidopsis thaliana
Chen Yan; Li Xue; Su Liyao; Chen Xu; Zhang Shuting; Xu Xiaoping; Zhang Zihao; Chen Yukun; Xu XuHan; Lin Yuling; Lai Zhongxiong	Genome-wide identification and characterization of long non-coding RNAs involved in the early somatic embryogenesis in Dimocarpus longan Lour	Bmc Genomics		NA	10.1186/s12864-018-5158-z	NA	2018			19	Article	Dimocarpus longan
Wang Jinyan; Yang Yuwen; Jin Lamei; Ling Xitie; Liu Tingli; Chen Tianzi; Ji Yinghua; Yu Wengui; Zhang Baolong	Re-analysis of long non-coding RNAs and prediction of circRNAs reveal their novel roles in susceptible tomato following TYLCV infection	Bmc Plant Biology		NA	10.1186/s12870-018-1332-3	NA	2018			18	Article	Solanum lycopersicum
Prasad Ashish; Sharma Namisha; Muthamilarasan Mehanathan; Rana Sumi; Prasad Manoj	Recent advances in small RNA mediated plant-virus interactions	Critical Reviews in Biotechnology		NA	10.1080/07388551.2019.1597830	NA	2019	587-601	4	39	Review	Several species
Deforges Jules; Reis Rodrigo S; Jacquet Philippe; Sheppard Shaoline; Gadekar Veerendra P; Hart-Smith Gene; Tanzer Andrea; Hofacker Ivo L; Iseli Christian; Xenarios Ioannis; Poirier Yves	Control of Cognate Sense mRNA Translation by cis-Natural Antisense RNAs	Plant Physiology		NA	10.1104/pp.19.00043	NA	2019	305-322	1	180	Article	Arabidopsis thaliana
Fang Jun; Zhang Fantao; Wang Hongru; Wang Wei; Zhao Fei; Li Zijuan; Sun Changhui; Chen Faming; Xu Fan; Chang Shuoqi; Wu Liang; Bu Qingyun; Wang Pingrong; Xie Jiankun; Chen Fan; Huang Xuehui; Zhang Yijing; Zhu Xinguang; Han Bin; Deng Xiaojian; Chu Chengcai	Ef-cd locus shortens rice maturity duration without yield penalty	Proceedings of the National Academy of Sciences of the United States of America		NA	10.1073/pnas.1815030116	NA	2019	18717-18722	37	116	Article	Oryza sativa
Tian Yongke; Zheng Han; Zhang Fei; Wang Shiliang; Ji Xiaoru; Xu Chao; He Yuehui; Ding Yong	PRC2 recruitment and H3K27me3 deposition at FLC require FCA binding of COOLAIR	Science Advances		NA	10.1126/sciadv.aau7246	NA	2019		4	5	Article	Arabidopsis thaliana
Deforges Jules; Reis Rodrigo S; Jacquet Philippe; Vuarambon Dominique Jacques; Poirier Yves	Prediction of regulatory long intergenic non-coding RNAs acting in trans through base-pairing interactions	Bmc Genomics		NA	10.1186/s12864-019-5946-0	NA	2019			20	Article	Arabidopsis thaliana
Del Prete Stefania; Molitor Anne; Charif Delphine; Bessoltane Nadia; Soubigou-Taconnat Ludivine; Guichard Cecile; Brunaud Veronique; Granier Fabienne; Fransz Paul; Gaudin Valerie	Extensive nuclear reprogramming and endoreduplication in mature leaf during floral induction	Bmc Plant Biology		NA	10.1186/s12870-019-1738-6	NA	2019			19	Article	Arabidopsis thaliana
Li Yajie; Li Xiaorong; Yang Jun; He Yuke	Natural antisense transcripts of MIR398 genes suppress microR398 processing and attenuate plant thermotolerance	Nature Communications		2041-1723	10.1038/s41467-020-19186-x	NA	2020		1	11	Article	Arabidopsis thaliana
Jiang Ning; Cui Jun; Hou Xinxin; Yang Guanglei; Xiao Yu; Han Lu; Meng Jun; Luan Yushi	Sl-lncRNA15492 interacts with Sl-miR482a and affectsSolanum lycopersicumimmunity againstPhytophthora infestans	Plant Journal		0960-7412	10.1111/tpj.14847	NA	2020	1561-1574	4	103	Article	Solanum lycopersicum
Dai Guang-Yi; Chen Ding-Kang; Sun Yun-Peng; Liang Wei-Yi; Liu Yu; Huang Li-Qun; Li Yong-Kang; He Jia-Fan; Yao Nan	The Arabidopsis KH-domain protein FLOWERING LOCUS Y delays flowering by upregulating FLOWERING LOCUS C family members	Plant Cell Reports		NA	10.1007/s00299-020-02598-w	NA	2020			NA	Article	Arabidopsis thaliana
Fang Xiaofeng; Wu Zhe; Raitskin Oleg; Webb Kimberly; Voigt Philipp; Lu Tiancong; Howard Martin; Dean Caroline	The 3 ' processing of antisense RNAs physically links to chromatin-based transcriptional control	Proceedings of the National Academy of Sciences of the United States of America		NA	10.1073/pnas.2007268117	NA	2020	15316-15321	26	117	Article	Arabidopsis thaliana
Blein Thomas; Balzergue Coline; Roule Thomas; Gabriel Marc; Scalisi Laetitia; Francois Tracy; Sorin Celine; Christ Aurelie; Godon Christian; Delannoy Etienne; Martin-Magniette Marie-Laure; Nussaume Laurent; Hartmann Caroline; Gautheret Daniel; Desnos Thierry; Crespi Martin	Landscape of the Noncoding Transcriptome Response of Two Arabidopsis Ecotypes to Phosphate Starvation(1)	Plant Physiology		NA	10.1104/pp.20.00446	NA	2020	1058-1072	3	183	Article	Arabidopsis thaliana
Reis Rodrigo Siqueira; Poirier Yves	Making sense of the natural antisense transcript puzzle	Trends in Plant Science		1360-1385	10.1016/j.tplants.2021.07.004	NA	2021	1104-1115	11	26	Review	Several species
Zhang Bin; Su Tongbing; Li Peirong; Xin Xiaoyun; Cao Yunyun; Wang Weihong; Zhao Xiuyun; Zhang Deshuang; Yu Yangjun; Li Dayong; Yu Shuancang; Zhang Fenglan	Identification of long noncoding RNAs involved in resistance to downy mildew in Chinese cabbage	Horticulture Research		2662-6810	10.1038/s41438-021-00479-1	NA	2021		1	8	Article	Brassica rapa
Xu Congyao; Wu Zhe; Duan Hong-Chao; Fang Xiaofeng; Jia Guifang; Dean Caroline	R-loop resolution promotes co-transcriptional chromatin silencing	Nature Communications		2041-1723	10.1038/s41467-021-22083-6	NA	2021		1	12	Article	Arabidopsis thaliana
Zhao Yusheng; Zhu Pan; Hepworth Jo; Bloomer Rebecca; Antoniou-Kourounioti Rea Laila; Doughty Jade; Heckmann Amelie; Xu Congyao; Yang Hongchun; Dean Caroline	Natural temperature fluctuations promote COOLAIR regulation of FLC	Genes & Development		0890-9369	10.1101/gad.348362.121	NA	2021		11-12	35	Article	Arabidopsis thaliana
Ramirez Gonzales; Lorena; Shi Li; Bergonzi Sara Bergonzi; Oortwijn Marian; Franco-Zorrilla Jose M; Solano-Tavira Roberto; Visser Richard G. F; Abelenda Jose A; Bachem Christian W. B	Potato CYCLING DOF FACTOR 1 and its lncRNA counterpart StFLORE link tuber development and drought response	Plant Journal		0960-7412	10.1111/tpj.15093	NA	2021	855-869	4	105	Article	Solanum tuberosum
Baxter Colette L; Svikovic Sasa; Sale Julian E; Dean Caroline; Costa Silvia	The intersection of DNA replication with antisense 3' RNA processing in Arabidopsis FLC chromatin silencing	Proceedings of the National Academy of Sciences of the United States of America		0027-8424	10.1073/pnas.2107483118	NA	2021		28	118	Article	Arabidopsis thaliana
Xu Congyao; Fang Xiaofeng; Lu Tiancong; Dean Caroline	Antagonistic cotranscriptional regulation through ARGONAUTE1 and the THO/TREX complex orchestrates FLC transcriptional output	Proceedings of the National Academy of Sciences of the United States of America		0027-8424	10.1073/pnas.2113757118	NA	2021		47	118	Article	Arabidopsis thaliana
Mao Yan; Xu Jie; Wang Qi; Li Guobang; Tang Xin; Liu Tianhong; Feng Xuanjun; Wu Fengkai; Li Menglu; Xie Wubing; Lu Yanli	A natural antisense transcript acts as a negative regulator for the maize drought stress response gene ZmNAC48	Journal of Experimental Botany		0022-0957	10.1093/jxb/erab023	NA	2021	2790-2806	7	72	Article	Zea mays, Arabidopsis thaliana
Reis Rodrigo S; Deforges Jules; Schmidt Romy R; Schippers Jos Hm; Poirier Yves	An antisense noncoding RNA enhances translation via localized structural rearrangements of its cognate mRNA	Plant Cell		1040-4651	10.1093/plcell/koab010	NA	2021	1381-1397	4	33	Article	Oryza sativa
Ganguly Pritha; Roy Dipan; Das Troyee; Kundu Anindya; Cartieaux Fabienne; Ghosh Zhumur; DasGupta Maitrayee	The Natural Antisense Transcript DONE40 Derived from the lncRNA ENOD40 Locus Interacts with SET Domain Protein ASHR3 During Inception of Symbiosis in Arachis hypogaea	Molecular Plant-Microbe Interactions		0894-0282	10.1094/mpmi-12-20-0357-r	NA	2021	1057-1070	9	34	Article	Arachis hypogaea

## Sheet: Table S3
Table S3. Genetic Engineering-related articles, obtained from the systematic search conducted of all databases from Web Of Science (WOS) and categorized using the PRISMA-based workflow (Figure 2)
Author	Title	Journal	ISBN	ISSN	DOI	PMID	Date	Pages	Issue	Volume
Ecker J R; Davis R W	INHIBITION OF GENE-EXPRESSION IN PLANT-CELLS BY EXPRESSION OF ANTISENSE RNA	Proceedings of the National Academy of Sciences of the United States of America	NA	NA	10.1073/pnas.83.15.5372	NA	1986	5372-5376	15	83
Rothstein S J; DiMaio J; Strand M; Rice D	Stable and heritable inhibition of the expression of nopaline synthase in tobacco expressing antisense RNA	Proceedings of the National Academy of Sciences	NA	NA	10.1073/pnas.84.23.8439	NA	1987	8439-8443	23	84
Hemenway C; Fang R X; Kaniewski W K; Chua N H; Tumer N E	ANALYSIS OF THE MECHANISM OF PROTECTION IN TRANSGENIC PLANTS EXPRESSING THE POTATO VIRUS-X COAT PROTEIN OR ITS ANTISENSE RNA	Embo Journal	NA	NA	10.1002/j.1460-2075.1988.tb02941.x	NA	1988	1273-1280	5	7
Sandler S J; Stayton M; Townsend J A; Ralston M L; Bedbrook J R; Dunsmuir P	INHIBITION OF GENE-EXPRESSION IN TRANSFORMED PLANTS BY ANTISENSE RNA	Plant Molecular Biology	NA	NA	10.1007/bf00027387	NA	1988	301-310	3	11
Smith C J S; Watson C F; Ray J; Bird C R; Morris P C; Schuch W; Grierson D	ANTISENSE RNA INHIBITION OF POLYGALACTURONASE GENE-EXPRESSION IN TRANSGENIC TOMATOES	Nature	NA	NA	10.1038/334724a0	NA	1988	724-726	6184	334
Cuozzo M; Oconnell K M; Kaniewski W; Fang R X; Chua N H; Tumer N E	VIRAL PROTECTION IN TRANSGENIC TOBACCO PLANTS EXPRESSING THE CUCUMBER MOSAIC-VIRUS COAT PROTEIN OR ITS ANTISENSE RNA	Bio-Technology	NA	NA	10.1038/nbt0588-549	NA	1988	549-557	5	6
Delauney A J; Tabaeizadeh Z; Verma D P S	A STABLE BIFUNCTIONAL ANTISENSE TRANSCRIPT INHIBITING GENE-EXPRESSION IN TRANSGENIC PLANTS	Proceedings of the National Academy of Sciences of the United States of America	NA	NA	10.1073/pnas.85.12.4300	NA	1988	4300-4304	12	85
Sheehy R E; Kramer M; Hiatt W R	REDUCTION OF POLYGALACTURONASE ACTIVITY IN TOMATO FRUIT BY ANTISENSE RNA	Proceedings of the National Academy of Sciences of the United States of America	NA	NA	10.1073/pnas.85.23.8805	NA	1988	8805-8809	23	85
Robert L S; Donaldson P A; Ladaique C; Altosaar I; Arnison P G; Fabijanski S F	ANTISENSE RNA INHIBITION OF BETA-GLUCURONIDASE GENE-EXPRESSION IN TRANSGENIC TOBACCO PLANTS	Plant Molecular Biology	NA	NA	10.1007/bf00015552	NA	1989	399-409	4	13
Mol J; Stuitje A; Gerats A; Vanderkrol A; Jorgensen R	SAYING IT WITH GENES - MOLECULAR FLOWER BREEDING	Trends in Biotechnology	NA	NA	10.1016/0167-7799(89)90025-5	NA	1989	148-153	6	7
Kramer M; Sheehy R E; Hiatt W R	PROGRESS TOWARDS THE GENETIC-ENGINEERING OF TOMATO FRUIT SOFTENING	Trends in Biotechnology	NA	NA	10.1016/0167-7799(89)90098-x	NA	1989	191-194	7	7
Powell P A; Stark D M; Sanders P R; Beachy R N	PROTECTION AGAINST TOBACCO MOSAIC-VIRUS IN TRANSGENIC PLANTS THAT EXPRESS TOBACCO MOSAIC-VIRUS ANTISENSE RNA	Proceedings of the National Academy of Sciences of the United States of America	NA	NA	10.1073/pnas.86.18.6949	NA	1989	6949-6952	18	86
Cornelissen M; Vandewiele M	BOTH RNA LEVEL AND TRANSLATION EFFICIENCY ARE REDUCED BY ANTI-SENSE RNA IN TRANSGENIC TOBACCO	Nucleic Acids Research	NA	NA	10.1093/nar/17.3.833	NA	1989	833-843	3	17
Lewis R	MAKING SENSE OUT OF ANTISENSE	Bioscience	NA	NA	10.2307/1311086	NA	1989	590-593	9	39
Stockhaus J; Hofer M; Renger G; Westhoff P; Wydrzynski T; Willmitzer L	ANTISENSE RNA EFFICIENTLY INHIBITS FORMATION OF THE 10 KD POLYPEPTIDE OF PHOTOSYSTEM-II IN TRANSGENIC POTATO PLANTS - ANALYSIS OF THE ROLE OF THE 10 KD PROTEIN	Embo Journal	NA	NA	10.1002/j.1460-2075.1990.tb07494.x	NA	1990	3013-3021	9	9
Cannon M; Platz J; Oleary M; Sookdeo C; Cannon F	ORGAN-SPECIFIC MODULATION OF GENE-EXPRESSION IN TRANSGENIC PLANTS USING ANTISENE RNA	Plant Molecular Biology	NA	NA	10.1007/bf00017722	NA	1990	39-47	1	15
Vanderkrol A R; Mur L A; Delange P; Mol J N M; Stuitje A R	INHIBITION OF FLOWER PIGMENTATION BY ANTISENSE CHS GENES - PROMOTER AND MINIMAL SEQUENCE REQUIREMENTS FOR THE ANTISENSE EFFECT	Plant Molecular Biology	NA	NA	10.1007/bf00027492	NA	1990	457-466	4	14
Smith C J S; Watson C F; Morris P C; Bird C R; Seymour G B; Gray J E; Arnold C; Tucker G A; Schuch W; Harding S; Grierson D	INHERITANCE AND EFFECT ON RIPENING OF ANTISENSE POLYGALACTURONASE GENES IN TRANSGENIC TOMATOES	Plant Molecular Biology	NA	NA	10.1007/bf00028773	NA	1990	369-379	3	14
Paszty C J R; Lurquin P F	INHIBITION OF TRANSGENE EXPRESSION IN PLANT-PROTOPLASTS BY THE PRESENCE IN CIS OF AN OPPOSING 3'-PROMOTER	Plant Science	NA	NA	10.1016/0168-9452(90)90188-t	NA	1990	69-79	1	72
Cheon C I; Delauney A J; Verma D P S	MAINTENANCE OF A PLANT-LINE CONTAINING AN ANTISENSE GENE AND SILENCING OF THE TARGET GENE FOLLOWING SEXUAL CROSSES	Plant Science	NA	NA	10.1016/0168-9452(90)90208-6	NA	1990	231-236	2	66
Hamilton A J; Lycett G W; Grierson D	ANTISENSE GENE THAT INHIBITS SYNTHESIS OF THE HORMONE ETHYLENE IN TRANSGENIC PLANTS	Nature	NA	NA	10.1038/346284a0	NA	1990	284-287	6281	346
Robert L S; Donaldson P A; Ladaique C; Altosaar I; Arnison P G; Fabijanski S F	ANTISENSE RNA INHIBITION OF BETA-GLUCURONIDASE GENE-EXPRESSION IN TRANSGENIC TOBACCO CAN BE TRANSIENTLY OVERCOME USING A HEAT-INDUCIBLE BETA-GLUCURONIDASE GENE CONSTRUCT	Bio-Technology	NA	NA	10.1038/nbt0590-459	NA	1990	459-464	5	8
Haley J; Bogorad L	ALTERNATIVE PROMOTERS ARE USED FOR GENES WITHIN MAIZE CHLOROPLAST POLYCISTRONIC TRANSCRIPTION UNITS	Plant Cell	NA	NA	NA	NA	1990	323-333	4	2
Hall T C; Bustos M M; Anthony J L; Yang L J; Domoney C; Casey R	OPPORTUNITIES FOR BIOACTIVE COMPOUNDS IN TRANSGENIC PLANTS	Ciba Foundation Symposia	NA	NA	NA	NA	1990	177-197		154
Choudhary A D; Kessmann H; Lamb C J; Dixon R A	STRESS RESPONSES IN ALFALFA (MEDICAGO-SATIVA L) .4. EXPRESSION OF DEFENSE GENE CONSTRUCTS IN ELECTROPORATED SUSPENSION CELL PROTOPLASTS	Plant Cell Reports	NA	NA	NA	NA	1990	42-46	1	9
Vanderwilk F; Willink D P; Huisman M J; Huttinga H; Goldbach R	EXPRESSION OF THE POTATO LEAFROLL LUTEOVIRUS COAT PROTEIN GENE IN TRANSGENIC POTATO PLANTS INHIBITS VIRAL-INFECTION	Plant Molecular Biology	NA	NA	10.1007/bf00040637	NA	1991	431-439	3	17
Visser R G F; Somhorst I; Kuipers G J; Ruys N J; Feenstra W J; Jacobsen E	INHIBITION OF THE EXPRESSION OF THE GENE FOR GRANULE-BOUND STARCH SYNTHASE IN POTATO BY ANTISENSE CONSTRUCTS	Molecular & General Genetics	NA	NA	10.1007/bf00269861	NA	1991	289-296	2	225
Joshi R L; Joshi V	STRATEGIES FOR EXPRESSION OF FOREIGN GENES IN PLANTS - POTENTIAL USE OF ENGINEERED VIRUSES	Febs Letters	NA	NA	10.1016/0014-5793(91)80346-5	NA	1991	1-8	1-2	281
Tabler M; Tsagris M	CATALYTIC ANTISENSE RNAS PRODUCED BY INCORPORATING RIBOZYME CASSETTES INTO CDNA	Gene	NA	NA	10.1016/0378-1119(91)90432-b	NA	1991	175-183	2	108
Bird C R; Ray J A; Fletcher J D; Boniwell J M; Bird A S; Teulieres C; Blain I; Bramley P M; Schuch W	USING ANTISENSE RNA TO STUDY GENE-FUNCTION - INHIBITION OF CAROTENOID BIOSYNTHESIS IN TRANSGENIC TOMATOES	Bio-Technology	NA	NA	10.1038/nbt0791-635	NA	1991	635-639	7	9
Day A G; Bejarano E R; Buck K W; Burrell M; Lichtenstein C P	EXPRESSION OF AN ANTISENSE VIRAL GENE IN TRANSGENIC TOBACCO CONFERS RESISTANCE TO THE DNA VIRUS TOMATO GOLDEN MOSAIC-VIRUS	Proceedings of the National Academy of Sciences of the United States of America	NA	NA	10.1073/pnas.88.15.6721	NA	1991	6721-6725	15	88
Kawchuk L M; Martin R R; McPherson J	SENSE AND ANTISENSE RNA-MEDIATED RESISTANCE TO POTATO LEAFROLL VIRUS IN RUSSET BURBANK POTATO PLANTS	Molecular Plant-Microbe Interactions	NA	NA	10.1094/mpmi-4-247	NA	1991	247-253	3	4
Moffat A S	MAKING SENSE OF ANTISENSE	Science	NA	NA	10.1126/science.1857981	NA	1991	510-511	5019	253
Oeller P W; Wong L M; Taylor L P; Pike D A; Theologis A	REVERSIBLE INHIBITION OF TOMATO FRUIT SENESCENCE BY ANTISENSE RNA	Science	NA	NA	10.1126/science.1925603	NA	1991	437-439	5030	254
Fischer R L; Bennett a B	Role of Cell Wall Hydrolases in Fruit Ripening	Annual Review of Plant Physiology and Plant Molecular Biology	NA	NA	10.1146/annurev.pp.42.060191.003331	NA	1991	675-703	1	42
Kuipers G J; Vreem J T M; Meyer H; Jacobsen E; Feenstra W J; Visser R G F	FIELD-EVALUATION OF ANTISENSE RNA MEDIATED INHIBITION OF GBSS GENE-EXPRESSION IN POTATO	Euphytica	NA	NA	NA	NA	1991	83-91	1	59
Schuch W; Kanczler J; Robertson D; Hobson G; Tucker G; Grierson D; Bright S; Bird C	FRUIT-QUALITY CHARACTERISTICS OF TRANSGENIC TOMATO FRUIT WITH ALTERED POLYGALACTURONASE ACTIVITY	Hortscience	NA	NA	NA	NA	1991	1517-1520	12	26
Taylor J E; Tucker G A; Lasslett Y; Smith C J S; Arnold C M; Watson C F; Schuch W; Grierson D; Roberts J A	POLYGALACTURONASE EXPRESSION DURING LEAF ABSCISSION OF NORMAL AND TRANSGENIC TOMATO PLANTS	Planta	NA	NA	NA	NA	1991	133-138	1	183
Eckes P	INHIBITION OF FRUIT RIPENING BY ANTISENSE-RNA TECHNOLOGY	Angewandte Chemie-International Edition in English	NA	NA	10.1002/anie.199201751	NA	1992	175-177	2	31
Steinecke P; Herget T; Schreier P H	EXPRESSION OF A CHIMERIC RIBOZYME GENE RESULTS IN ENDONUCLEOLYTIC CLEAVAGE OF TARGET MESSENGER-RNA AND A CONCOMITANT REDUCTION OF GENE-EXPRESSION INVIVO	Embo Journal	NA	NA	10.1002/j.1460-2075.1992.tb05197.x	NA	1992	1525-1530	4	11
Gray J; Picton S; Shabbeer J; Schuch W; Grierson D	MOLECULAR-BIOLOGY OF FRUIT RIPENING AND ITS MANIPULATION WITH ANTISENSE GENES	Plant Molecular Biology	NA	NA	10.1007/bf00015607	NA	1992	69-87	1	19
Neuhaus J M; Flores S; Keefe D; Ahlgoy P; Meins F	THE FUNCTION OF VACUOLAR BETA-1,3-GLUCANASE INVESTIGATED BY ANTISENSE TRANSFORMATION - SUSCEPTIBILITY OF TRANSGENIC NICOTIANA-SYLVESTRIS PLANTS TO CERCOSPORA-NICOTIANAE INFECTION	Plant Molecular Biology	NA	NA	10.1007/bf00027076	NA	1992	803-813	5	19
Fujiwara T; Lessard P A; Beachy R N	SEED-SPECIFIC REPRESSION OF GUS ACTIVITY IN TOBACCO PLANTS BY ANTISENSE RNA	Plant Molecular Biology	NA	NA	10.1007/bf00028893	NA	1992	1059-1069	6	20
Mazzolini L; Axelos M; Lescure N; Yot P	ASSAYING SYNTHETIC RIBOZYMES IN PLANTS - HIGH-LEVEL EXPRESSION OF A FUNCTIONAL HAMMERHEAD STRUCTURE FAILS TO INHIBIT TARGET GENE ACTIVITY IN TRANSIENTLY TRANSFORMED PROTOPLASTS	Plant Molecular Biology	NA	NA	10.1007/bf00046456	NA	1992	715-731	4	20
Vera A; Matsubayashi T; Sugiura M	ACTIVE TRANSCRIPTION FROM A PROMOTER POSITIONED WITHIN THE CODING REGION OF A DIVERGENTLY ORIENTED GENE - THE TOBACCO CHLOROPLAST RPL32 GENE	Molecular & General Genetics	NA	NA	10.1007/bf00587573	NA	1992	151-156	1-2	233
Lindbo J A; Dougherty W G	UNTRANSLATABLE TRANSCRIPTS OF THE TOBACCO ETCH VIRUS COAT PROTEIN GENE SEQUENCE CAN INTERFERE WITH TOBACCO ETCH VIRUS-REPLICATION IN TRANSGENIC PLANTS AND PROTOPLASTS	Virology	NA	NA	10.1016/0042-6822(92)90595-g	NA	1992	725-733	2	189
Theologis A	ONE ROTTEN APPLE SPOILS THE WHOLE BUSHEL - THE ROLE OF ETHYLENE IN FRUIT RIPENING	Cell	NA	NA	10.1016/0092-8674(92)90093-r	NA	1992	181-184	2	70
Bejarano E R; Lichtenstein C P	PROSPECTS FOR ENGINEERING VIRUS-RESISTANCE IN PLANTS WITH ANTISENSE RNA	Trends in Biotechnology	NA	NA	10.1016/0167-7799(92)90279-5	NA	1992	383-388	11	10
Lindsey K	GENETIC MANIPULATION OF CROP PLANTS	Journal of Biotechnology	NA	NA	10.1016/0168-1656(92)90067-j	NA	1992	1-28	1	26
Hofgen R; Willmitzer L	TRANSGENIC POTATO PLANTS DEPLETED FOR THE MAJOR TUBER PROTEIN PATATIN VIA EXPRESSION OF ANTISENSE RNA	Plant Science	NA	NA	10.1016/0168-9452(92)90192-o	NA	1992	45-54	1	87
Jongedijk E; Deschutter Aajm; Stolte T; Vandenelzen P J M; Cornelissen B J C	INCREASED RESISTANCE TO POTATO VIRUS-X AND PRESERVATION OF CULTIVAR PROPERTIES IN TRANSGENIC POTATO UNDER FIELD CONDITIONS	Bio-Technology	NA	NA	10.1038/nbt0492-422	NA	1992	422-429	4	10
Vaucheret H; Kronenberger J; Lepingle A; Vilaine F; Boutin J P; Caboche M	INHIBITION OF TOBACCO NITRITE REDUCTASE-ACTIVITY BY EXPRESSION OF ANTISENSE RNA	Plant Journal	NA	NA	10.1046/j.1365-313X.1992.t01-25-00999.x	NA	1992	559-569	4	2
Hayakawa T; Zhu Y F; Itoh K; Kimura Y; Izawa T; Shimamoto K; Toriyama S	GENETICALLY ENGINEERED RICE RESISTANT TO RICE STRIPE VIRUS, AN INSECT-TRANSMITTED VIRUS	Proceedings of the National Academy of Sciences of the United States of America	NA	NA	10.1073/pnas.89.20.9865	NA	1992	9865-9869	20	89
Knutzon D S; Thompson G A; Radke S E; Johnson W B; Knauf V C; Kridl J C	MODIFICATION OF BRASSICA SEED OIL BY ANTISENSE EXPRESSION OF A STEAROYL-ACYL CARRIER PROTEIN DESATURASE GENE	Proceedings of the National Academy of Sciences of the United States of America	NA	NA	10.1073/pnas.89.7.2624	NA	1992	2624-2628	7	89
Theologis A; Zarembinski T I; Oeller P W; Liang X W; Abel S	MODIFICATION OF FRUIT RIPENING BY SUPPRESSING GENE-EXPRESSION	Plant Physiology	NA	NA	10.1104/pp.100.2.549	NA	1992	549-551	2	100
Hudson G S; Evans J R; Voncaemmerer S; Arvidsson Y B C; Andrews T J	REDUCTION OF RIBULOSE-1,5-BISPHOSPHATE CARBOXYLASE OXYGENASE CONTENT BY ANTISENSE RNA REDUCES PHOTOSYNTHESIS IN TRANSGENIC TOBACCO PLANTS	Plant Physiology	NA	NA	10.1104/pp.98.1.294	NA	1992	294-302	1	98
Bramley P; Teulieres C; Blain I; Bird C; Schuch W	BIOCHEMICAL-CHARACTERIZATION OF TRANSGENIC TOMATO PLANTS IN WHICH CAROTENOID SYNTHESIS HAS BEEN INHIBITED THROUGH THE EXPRESSION OF ANTISENSE RNA TO PTOM5	Plant Journal	NA	NA	10.1111/j.1365-313X.1992.00343.x	NA	1992	343-349	3	2
Bonman J M; Khush G S; Nelson R J	BREEDING RICE FOR RESISTANCE TO PESTS	Annual Review of Phytopathology	NA	NA	10.1146/annurev.py.30.090192.002451	NA	1992	507-528		30
Jain S M; Okerblom C; Pehu E; Newton R J	GENETIC-ENGINEERING - AN ADDITIONAL TOOL FOR PLANT IMPROVEMENT	Agricultural Science in Finland	NA	NA	10.23986/afsci.72453	NA	1992	323-338	3	1
Theologis A; Oeller P W; Wong L M; Rottmann W H; Gantz D M	USE OF A TOMATO MUTANT CONSTRUCTED WITH REVERSE GENETICS TO STUDY FRUIT RIPENING, A COMPLEX DEVELOPMENTAL PROCESS	Developmental Genetics	NA	NA	10.1002/dvg.1020140406	NA	1993	282-295	4	14
Jongedijk E; Huisman M J; Cornelissen B J C	AGRONOMIC PERFORMANCE AND FIELD-RESISTANCE OF GENETICALLY-MODIFIED, VIRUS-RESISTANT POTATO PLANTS	Seminars in Virology	NA	NA	10.1006/smvy.1993.1040	NA	1993	407-416	6	4
Huntley C C; Hall T C	MINUS SENSE TRANSCRIPTS OF BROME MOSAIC-VIRUS RNA-3 INTERCISTRONIC REGION INTERFERE WITH VIRAL REPLICATION	Virology	NA	NA	10.1006/viro.1993.1032	NA	1993	290-297	1	192
Delange P; Deboer G J; Mol J N M; Kooter J M	CONDITIONAL INHIBITION OF BETA-GLUCURONIDASE EXPRESSION BY ANTISENSE GENE FRAGMENTS IN PETUNIA PROTOPLASTS	Plant Molecular Biology	NA	NA	10.1007/bf00021418	NA	1993	45-55	1	23
Salehuzzaman Snim; Jacobsen E; Visser R G F	ISOLATION AND CHARACTERIZATION OF A CDNA-ENCODING GRANULE-BOUND STARCH SYNTHASE IN CASSAVA (MANIHOT-ESCULENTA CRANTZ) AND ITS ANTISENSE EXPRESSION IN POTATO	Plant Molecular Biology	NA	NA	10.1007/bf00021811	NA	1993	947-962	5	23
Hobbs S L A; Warkentin T D; Delong C M O	TRANSGENE COPY NUMBER CAN BE POSITIVELY OR NEGATIVELY ASSOCIATED WITH TRANSGENE EXPRESSION	Plant Molecular Biology	NA	NA	10.1007/bf00039614	NA	1993	17-26	1	21
Oliver M J; Ferguson D L; Burke J J; Velten J	INHIBITION OF TOBACCO NADH-HYDROXYPYRUVATE REDUCTASE BY EXPRESSION OF A HETEROLOGOUS ANTISENSE RNA DERIVED FROM A CUCUMBER CDNA - IMPLICATIONS FOR THE MECHANISM OF ACTION OF ANTISENSE RNAS	Molecular & General Genetics	NA	NA	10.1007/bf00276941	NA	1993	425-434	3	239
Temple S J; Knight T J; Unkefer P J; Senguptagopalan C	MODULATION OF GLUTAMINE-SYNTHETASE GENE-EXPRESSION IN TOBACCO BY THE INTRODUCTION OF AN ALFALFA GLUTAMINE-SYNTHETASE GENE IN SENSE AND ANTISENSE ORIENTATION - MOLECULAR AND BIOCHEMICAL-ANALYSIS	Molecular & General Genetics	NA	NA	10.1007/bf00277128	NA	1993	315-325	2-3	236
Visser R G F; Jacobsen E	TOWARDS MODIFYING PLANTS FOR ALTERED STARCH CONTENT AND COMPOSITION	Trends in Biotechnology	NA	NA	10.1016/0167-7799(93)90124-r	NA	1993	63-68	2	11
Fray R G; Grierson D	MOLECULAR-GENETICS OF TOMATO FRUIT RIPENING	Trends in Genetics	NA	NA	10.1016/0168-9525(93)90108-t	NA	1993	438-443	12	9
Fisk H J; Dandekar A M	THE INTRODUCTION AND EXPRESSION OF TRANSGENES IN PLANTS	Scientia Horticulturae	NA	NA	10.1016/0304-4238(93)90023-j	NA	1993	5-36	1-2	55
Gutterson N C	MOLECULAR BREEDING FOR COLOR, FLAVOR AND FRAGRANCE	Scientia Horticulturae	NA	NA	10.1016/0304-4238(93)90029-p	NA	1993	141-160	1-2	55
Zaccomer B; Cellier F; Boyer J C; Haenni A L; Tepfer M	TRANSGENIC PLANTS THAT EXPRESS GENES INCLUDING THE 3' UNTRANSLATED REGION OF THE TURNIP YELLOW MOSAIC-VIRUS (TYMV) GENOME ARE PARTIALLY PROTECTED AGAINST TYMV INFECTION	Gene	NA	NA	10.1016/0378-1119(93)90451-8	NA	1993	87-94	1-2	136
Nelson A; Roth D A; Johnson J D	TOBACCO MOSAIC-VIRUS INFECTION OF TRANSGENIC NICOTIANA-TABACUM PLANTS IS INHIBITED BY ANTISENSE CONSTRUCTS DIRECTED AT THE 5' REGION OF VIRAL-RNA	Gene	NA	NA	10.1016/0378-1119(93)90724-h	NA	1993	227-232	2	127
Leemans J	TI TO TOMATO, TOMATO TO MARKET	Bio-Technology	NA	NA	10.1038/nbt0393-S22	NA	1993	S22-S26	3	11
Pang S Z; Slightom J L; Gonsalves D	DIFFERENT MECHANISMS PROTECT TRANSGENIC TOBACCO AGAINST TOMATO SPOTTED WILT AND IMPATIENS NECROTIC SPOT TOSPOVIRUSES	Bio-Technology	NA	NA	10.1038/nbt0793-819	NA	1993	819-824	7	11
Brown J W S; Simpson G G; Clark G; Lyon J; Kumar A; Simpson C	DETECTION OF ANTISENSE TRANSCRIPTS IN TRANSGENIC PLANTS BY RT PCR	Plant Journal	NA	NA	10.1046/j.1365-313X.1993.04050883.x	NA	1993	883-885	5	4
Wilson T M A	STRATEGIES TO PROTECT CROP PLANTS AGAINST VIRUSES - PATHOGEN-DERIVED RESISTANCE BLOSSOMS	Proceedings of the National Academy of Sciences of the United States of America	NA	NA	10.1073/pnas.90.8.3134	NA	1993	3134-3141	8	90
Farinelli L; Malnoe P	COAT PROTEIN GENE-MEDIATED RESISTANCE TO POTATO-VIRUS-Y IN TOBACCO - EXAMINATION OF THE RESISTANCE MECHANISMS - IS THE TRANSGENIC COAT PROTEIN REQUIRED FOR PROTECTION	Molecular Plant-Microbe Interactions	NA	NA	10.1094/mpmi-6-284	NA	1993	284-292	3	6
Fang G W; Grumet R	GENETIC-ENGINEERING OF POTYVIRUS RESISTANCE USING CONSTRUCTS DERIVED FROM THE ZUCCHINI YELLOW MOSAIC-VIRUS COAT PROTEIN GENE	Molecular Plant-Microbe Interactions	NA	NA	10.1094/mpmi-6-358	NA	1993	358-367	3	6
Grierson D; Schuch W	CONTROL OF RIPENING	Philosophical Transactions of the Royal Society of London Series B-Biological Sciences	NA	NA	10.1098/rstb.1993.0153	NA	1993	241-250	1301	342
Huntley C C; Hall T C	INTERFERENCE WITH BROME MOSAIC-VIRUS REPLICATION BY TARGETING THE MINUS-STRAND PROMOTER	Journal of General Virology	NA	NA	10.1099/0022-1317-74-11-2445	NA	1993	2445-2452		74
Sherf B A; Bajar A M; Kolattukudy P E	ABOLITION OF AN INDUCIBLE HIGHLY ANIONIC PEROXIDASE-ACTIVITY IN TRANSGENIC TOMATO	Plant Physiology	NA	NA	10.1104/pp.101.1.201	NA	1993	201-208	1	101
Xiang C B; Guerra D J	THE ANTI-NPTII GENE - A POTENTIAL NEGATIVE SELECTABLE MARKER FOR PLANTS	Plant Physiology	NA	NA	10.1104/pp.102.1.287	NA	1993	287-293	1	102
Scholthof K B G; Scholthof H B; Jackson A O	CONTROL OF PLANT-VIRUS DISEASES BY PATHOGEN-DERIVED RESISTANCE IN TRANSGENIC PLANTS	Plant Physiology	NA	NA	10.1104/pp.102.1.7	NA	1993	7-12	1	102
Lawrence S D; Cline K; Moore G A	CHROMOPLAST-TARGETED PROTEINS IN TOMATO (LYCOPERSICON-ESCULENTUM MILL) FRUIT	Plant Physiology	NA	NA	10.1104/pp.102.3.789	NA	1993	789-794	3	102
Mate C J; Hudson G S; Voncaemmerer S; Evans J R; Andrews T J	REDUCTION OF RIBULOSE-BISPHOSPHATE CARBOXYLASE ACTIVASE LEVELS IN TOBACCO (NICOTIANA-TABACUM) BY ANTISENSE RNA REDUCES RIBULOSE-BISPHOSPHATE CARBOXYLASE CARBAMYLATION AND IMPAIRS PHOTOSYNTHESIS	Plant Physiology	NA	NA	10.1104/pp.102.4.1119	NA	1993	1119-1128	4	102
Hall L N; Tucker G A; Smith C J S; Watson C F; Seymour G B; Bundick Y; Boniwell J M; Fletcher J D; Ray J A; Schuch W; Bird C R; Grierson D	ANTISENSE INHIBITION OF PECTIN ESTERASE GENE-EXPRESSION IN TRANSGENIC TOMATOES	Plant Journal	NA	NA	10.1111/j.1365-313X.1993.tb00015.x	NA	1993	121-129	1	3
Yibrah H S; Clapham D H; Vonarnold S	ANTISENSE RNA INHIBITION OF UIDA GENE-EXPRESSION IN TRANSGENIC PLANTS - EVIDENCE FOR INTERACTION BETWEEN 1ST AND 2ND TRANSFORMATION EVENTS	Hereditas	NA	NA	10.1111/j.1601-5223.1993.00273.x	NA	1993	273-280	3	118
Zrenner R; Willmitzer L; Sonnewald U	ANALYSIS OF THE EXPRESSION OF POTATO URIDINEDIPHOSPHATE-GLUCOSE PYROPHOSPHORYLASE AND ITS INHIBITION BY ANTISENSE RNA	Planta	NA	NA	NA	NA	1993	247-252	2	190
Palomares R; Herrmann R G; Oelmuller R	ANTISENSE RNA FOR COMPONENTS ASSOCIATED WITH THE OXYGEN-EVOLVING COMPLEX AND THE RIESKE IRON-SULFUR PROTEIN OF THE TOBACCO THYLAKOID MEMBRANE SUPPRESSES ACCUMULATION OF MESSENGER-RNA, BUT NOT OF PROTEIN	Planta	NA	NA	NA	NA	1993	305-312	3	190
Bartley G E; Scolnik P A	CDNA CLONING, EXPRESSION DURING DEVELOPMENT, AND GENOME MAPPING OF PSY2, A 2ND TOMATO GENE ENCODING PHYTOENE SYNTHASE	Journal of Biological Chemistry	NA	NA	NA	NA	1993	25718-25721	34	268
Pua E C	CELLULAR AND MOLECULAR ASPECTS OF ETHYLENE ON PLANT MORPHOGENESIS OF RECALCITRANT BRASSICA SPECIES IN-VITRO	Botanical Bulletin of Academia Sinica	NA	NA	NA	NA	1993	191-209	3	34
Vaucheret H	IDENTIFICATION OF A GENERAL SILENCER FOR 19S AND 35S PROMOTERS IN A TRANSGENIC TOBACCO PLANT - 90 BP OF HOMOLOGY IN THE PROMOTER SEQUENCE ARE SUFFICIENT FOR TRANS-INACTIVATION	Comptes Rendus De L Academie Des Sciences Serie Iii-Sciences De La Vie-Life Sciences	NA	NA	NA	NA	1993	1471-1483	12	316
Comai L	IMPACT OF PLANT GENETIC-ENGINEERING ON FOODS AND NUTRITION	Annual Review of Nutrition	NA	NA	NA	NA	1993	191-215		13
Fujiwara T; Lessard P A; Beachy R N	INACTIVATION OF THE NOPALINE SYNTHASE GENE BY DOUBLE TRANSFORMATION - REACTIVATION BY SEGREGATION OF THE INDUCED DNA	Plant Cell Reports	NA	NA	NA	NA	1993	133-138	3	12
Reimannphilipp U; Beachy R N	PLANT-RESISTANCE TO VIRUS DISEASES THROUGH GENETIC-ENGINEERING - CAN A SIMILAR APPROACH CONTROL PLANT-PARASITIC NEMATODES	Journal of Nematology	NA	NA	NA	NA	1993	541-547	4	25
Jain S M	RECENT ADVANCES IN PLANT GENETIC-ENGINEERING	Current Science	NA	NA	NA	NA	1993	715-724	10	64
Yang S F; Dong J G	RECENT PROGRESS IN RESEARCH OF ETHYLENE BIOSYNTHESIS	Botanical Bulletin of Academia Sinica	NA	NA	NA	NA	1993	89-101	2	34
Schmulling T; Rohrig H; Pilz S; Walden R; Schell J	RESTORATION OF FERTILITY BY ANTISENSE RNA IN GENETICALLY ENGINEERED MALE STERILE TOBACCO PLANTS	Molecular & General Genetics	NA	NA	NA	NA	1993	385-394	3	237
Langley K R; Martin A; Stenning R; Murray A J; Hobson G E; Schuch W W; Bird C R	MECHANICAL AND OPTICAL ASSESSMENT OF THE RIPENING OF TOMATO FRUIT WITH REDUCED POLYGALACTURONASE ACTIVITY	Journal of the Science of Food and Agriculture	NA	NA	10.1002/jsfa.2740660420	NA	1994	547-554	4	66
Kuipers A G J; Soppe W J J; Jacobsen E; Visser R G F	FIELD-EVALUATION OF TRANSGENIC POTATO GIANTS EXPRESSING AN ANTISENSE GRANULE-BOUND STARCH SYNTHASE GENE - INCREASE OF THE ANTISENSE EFFECT DURING TUBER GROWTH	Plant Molecular Biology	NA	NA	10.1007/bf00019490	NA	1994	1759-1773	6	26
Samac D A; Shah D M	EFFECT OF CHITINASE ANTISENSE RNA EXPRESSION ON DISEASE SUSCEPTIBILITY OF ARABIDOPSIS PLANTS	Plant Molecular Biology	NA	NA	10.1007/bf00029598	NA	1994	587-596	4	25
Dwivedi U N; Campbell W H; Yu J; Datla R S S; Bugos R C; Chiang V L; Podila G K	MODIFICATION OF LIGNIN BIOSYNTHESIS IN TRANSGENIC NICOTIANA THROUGH EXPRESSION OF AN ANTISENSE O-METHYLTRANSFERASE GENE FROM POPULUS	Plant Molecular Biology	NA	NA	10.1007/bf00039520	NA	1994	61-71	1	26
Turgut K; Barsby T; Craze M; Freeman J; Hodge R; Paul W; Scott R	THE HIGHLY EXPRESSED TAPETUM-SPECIFIC A9 GENE IS NOT REQUIRED FOR MALE-FERTILITY IN BRASSICA-NAPUS	Plant Molecular Biology	NA	NA	10.1007/bf00040577	NA	1994	97-104	1	24
Bejarano E R; Lichtenstein C P	EXPRESSION OF TGMV ANTISENSE RNA IN TRANSGENIC TOBACCO INHIBITS REPLICATION OF BCTV BUT NOT ACMV GEMINIVIRUSES	Plant Molecular Biology	NA	NA	10.1007/bf00040592	NA	1994	241-248	1	24
Kohnomurase J; Murase M; Ichikawa H; Imamura J	EFFECTS OF AN ANTISENSE NAPIN GENE ON SEED STORAGE COMPOUNDS IN TRANSGENIC BRASSICA-NAPUS SEEDS	Plant Molecular Biology	NA	NA	10.1007/bf00040693	NA	1994	1115-1124	4	26
Majeau N; Arnoldo M A; Coleman J R	MODIFICATION OF CARBONIC-ANHYDRASE ACTIVITY BY ANTISENSE AND OVER-EXPRESSION CONSTRUCTS IN TRANSGENIC TOBACCO	Plant Molecular Biology	NA	NA	10.1007/bf00043867	NA	1994	377-385	3	25
Jiang C Z; Kliebenstein D; Ke N; Rodermel S	DESTABILIZATION OF RBCS SENSE TRANSCRIPTS BY ANTISENSE RNA	Plant Molecular Biology	NA	NA	10.1007/bf00043886	NA	1994	569-576	3	25
Price G D; Voncaemmerer S; Evans J R; Yu J W; Lloyd J; Oja V; Kell P; Harrison K; Gallagher A; Badger M R	SPECIFIC REDUCTION OF CHLOROPLAST CARBONIC-ANHYDRASE ACTIVITY BY ANTISENSE RNA IN TRANSGENIC TOBACCO PLANTS HAS A MINOR EFFECT ON PHOTOSYNTHETIC CO2 ASSIMILATION	Planta	NA	NA	10.1007/bf00201810	NA	1994	331-340	3	193
Voncaemmerer S; Evans J R; Hudson G S; Andrews T J	THE KINETICS OF RIBULOSE-1,5-BISPHOSPHATE CARBOXYLASE/OXYGENASE IN-VIVO INFERRED FROM MEASUREMENTS OF PHOTOSYNTHESIS IN LEAVES OF TRANSGENIC TOBACCO	Planta	NA	NA	10.1007/bf00206296	NA	1994	88-97	1	195
Carron T R; Robbins M P; Morris P	GENETIC-MODIFICATION OF CONDENSED TANNIN BIOSYNTHESIS IN LOTUS-CORNICULATUS .1. HETEROLOGOUS ANTISENSE DIHYDROFLAVONOL REDUCTASE DOWN-REGULATES TANNIN ACCUMULATION IN HAIRY ROOT CULTURES	Theoretical and Applied Genetics	NA	NA	10.1007/bf00225796	NA	1994	1006-1015	8	87
Herbers K; Prat S; Willmitzer L	FUNCTIONAL-ANALYSIS OF A LEUCINE AMINOPEPTIDASE FROM SOLANUM-TUBEROSUM L	Planta	NA	NA	10.1007/bf01101682	NA	1994	230-240	2	194
Hackland A F; Rybicki E P; Thomson J A	COAT PROTEIN-MEDIATED RESISTANCE IN TRANSGENIC PLANTS	Archives of Virology	NA	NA	10.1007/bf01309451	NA	1994	1-22	1-2	139
Ni W T; Paiva N L; Dixon R A	REDUCED LIGNIN IN TRANSGENIC PLANTS CONTAINING A CAFFEIC ACID O-METHYLTRANSFERASE ANTISENSE GENE	Transgenic Research	NA	NA	10.1007/bf01974090	NA	1994	120-126	2	3
Martin R R	GENETIC-ENGINEERING OF POTATOES	American Potato Journal	NA	NA	10.1007/bf02849061	NA	1994	347-358	5	71
Higuchi T; Ito T; Umezawa T; Hibino T; Shibata D	RED-BROWN COLOR OF LIGNIFIED TISSUES OF TRANSGENIC PLANTS WITH ANTISENSE CAD GENE - WINE-RED LIGNIN FROM CONIFERYL ALDEHYDE	Journal of Biotechnology	NA	NA	10.1016/0168-1656(94)90006-x	NA	1994	151-158	2	37
Raybould A F; Gray A J	WILL HYBRIDS OF GENETICALLY-MODIFIED CROPS INVADE NATURAL COMMUNITIES	Trends in Ecology & Evolution	NA	NA	10.1016/0169-5347(94)90201-1	NA	1994	85-89	3	9
Redenbaugh K; Hiatt W; Martineau B; Emlay D	REGULATORY ASSESSMENT OF THE FLAVR-SAVR TOMATO	Trends in Food Science & Technology	NA	NA	10.1016/0924-2244(94)90197-x	NA	1994	105-110	4	5
Spychalla J P; Scheffler B E; Sowokinos J R; Bevan M W	CLONING, ANTISENSE RNA INHIBITION, AND THE COORDINATED EXPRESSION OF UDP-GLUCOSE PYROPHOSPHORYLASE WITH STARCH BIOSYNTHETIC GENES IN POTATO-TUBERS	Journal of Plant Physiology	NA	NA	10.1016/s0176-1617(11)82121-8	NA	1994	444-453	4-5	144
Courtneygutterson N; Napoli C; Lemieux C; Morgan A; Firoozabady E; Robinson K E P	MODIFICATION OF FLOWER COLOR IN FLORISTS CHRYSANTHEMUM - PRODUCTION OF A WHITE-FLOWERING VARIETY THROUGH MOLECULAR-GENETICS	Bio-Technology	NA	NA	10.1038/nbt0394-268	NA	1994	268-271	3	12
Bachem C W B; Speckmann G J; Vanderlinde P C G; Verheggen F T M; Hunt M D; Steffens J C; Zabeau M	ANTISENSE EXPRESSION OF POLYPHENOL OXIDASE GENES INHIBITS ENZYMATIC BROWNING IN POTATO-TUBERS	Bio-Technology	NA	NA	10.1038/nbt1194-1101	NA	1994	1101-1105	11	12
Muschietti J; Dircks L; Vancanneyt G; McCormick S	LAT52 PROTEIN IS ESSENTIAL FOR TOMATO POLLEN DEVELOPMENT - POLLEN EXPRESSING ANTISENSE LAT52 RNA HYDRATES AND GERMINATES ABNORMALLY AND CANNOT ACHIEVE FERTILIZATION	Plant Journal	NA	NA	10.1046/j.1365-313X.1994.06030321.x	NA	1994	321-338	3	6
Halpin C; Knight M E; Foxon G A; Campbell M M; Boudet A M; Boon J J; Chabbert B; Tollier M T; Schuch W	MANIPULATION OF LIGNIN QUALITY BY DOWN-REGULATION OF CINNAMYL ALCOHOL-DEHYDROGENASE	Plant Journal	NA	NA	10.1046/j.1365-313X.1994.06030339.x	NA	1994	339-350	3	6
Zabaleta E; Oropeza A; Assad N; Mandel A; Salerno G; Herreraestrella L	ANTISENSE EXPRESSION OF CHAPERONIN 60-BETA IN TRANSGENIC TOBACCO PLANTS LEADS TO ABNORMAL PHENOTYPES AND ALTERED DISTRIBUTION OF PHOTOASSIMILATES	Plant Journal	NA	NA	10.1046/j.1365-313X.1994.06030425.x	NA	1994	425-432	3	6
Kroon J; Souer E; Degraaff A; Xue Y B; Mol J; Koes R	CLONING AND STRUCTURAL-ANALYSIS OF THE ANTHOCYANIN PIGMENTATION LOCUS RT OF PETUNIA-HYBRIDA - CHARACTERIZATION OF INSERTION SEQUENCES IN 2 MUTANT ALLELES	Plant Journal	NA	NA	10.1046/j.1365-313X.1994.5010069.x	NA	1994	69-80	1	5
Jiang C Z; Quick W P; Alred R; Kliebenstein D; Rodermel S R	ANTISENSE RNA INHIBITION OF RUBISCO ACTIVASE EXPRESSION	Plant Journal	NA	NA	10.1046/j.1365-313X.1994.5060787.x	NA	1994	787-798	6	5
Ylstra B; Busscher J; Franken J; Hollman P C H; Mol J N M; Vantunen A J	FLAVONOLS AND FERTILIZATION IN PETUNIA-HYBRIDA - LOCALIZATION AND MODE OF ACTION DURING POLLEN-TUBE GROWTH	Plant Journal	NA	NA	10.1046/j.1365-313X.1994.6020201.x	NA	1994	201-212	2	6
Kossmann J; Sonnewald U; Willmitzer L	REDUCTION OF THE CHLOROPLASTIC FRUCTOSE-1,6-BISPHOSPHATASE IN TRANSGENIC POTATO PLANTS IMPAIRS PHOTOSYNTHESIS AND PLANT-GROWTH	Plant Journal	NA	NA	10.1046/j.1365-313X.1994.6050637.x	NA	1994	637-650	5	6
Vanblokland R; Vandergeest N; Mol J N M; Kooter J M	TRANSGENE-MEDIATED SUPPRESSION OF CHALCONE SYNTHASE EXPRESSION IN PETUNIA-HYBRIDA RESULTS FROM AN INCREASE IN RNA TURNOVER	Plant Journal	NA	NA	10.1046/j.1365-313X.1994.6060861.x	NA	1994	861-877	6	6
Evans J R; Voncaemmerer S; Setchell B A; Hudson G S	THE RELATIONSHIP BETWEEN CO2 TRANSFER CONDUCTANCE AND LEAF ANATOMY IN TRANSGENIC TOBACCO WITH A REDUCED CONTENT OF RUBISCO	Australian Journal of Plant Physiology	NA	NA	10.1071/pp9940475	NA	1994	475-495	4	21
Hofgen R; Axelsen K B; Kannangara C G; Schuttke I; Pohlenz H D; Willmitzer L; Grimm B; Von Wettstein D	A VISIBLE MARKER FOR ANTISENSE MESSENGER-RNA EXPRESSION IN PLANTS - INHIBITION OF CHLOROPHYLL SYNTHESIS WITH A GLUTAMATE-1-SEMIALDEHYDE AMINOTRANSFERASE ANTISENSE GENE	Proceedings of the National Academy of Sciences of the United States of America	NA	NA	10.1073/pnas.91.5.1726	NA	1994	1726-1730	5	91
Flavell R B	INACTIVATION OF GENE-EXPRESSION IN PLANTS AS A CONSEQUENCE OF SPECIFIC SEQUENCE DUPLICATION	Proceedings of the National Academy of Sciences of the United States of America	NA	NA	10.1073/pnas.91.9.3490	NA	1994	3490-3496	9	91
Desilva J; Arrowsmith D; Hellyer A; Whiteman S; Robinson S	XYLOGLUCAN ENDOTRANSGLYCOSYLASE AND PLANT-GROWTH	Journal of Experimental Botany	NA	NA	10.1093/jxb/45.Special_Issue.1693	NA	1994	1693-1701	280	45
Kim J W; Sun S S M; German T L	DISEASE RESISTANCE IN TOBACCO AND TOMATO PLANTS TRANSFORMED WITH THE TOMATO SPOTTED WILT VIRUS NUCLEOCAPSID GENE	Plant Disease	NA	NA	10.1094/pd-78-0615	NA	1994	615-621	6	78
Tieman D M; Handa A K	REDUCTION IN PECTIN METHYLESTERASE ACTIVITY MODIFIES TISSUE INTEGRITY AND CATION LEVELS IN RIPENING TOMATO (LYCOPERSICON-ESCULENTUM MILL) FRUITS	Plant Physiology	NA	NA	10.1104/pp.106.2.429	NA	1994	429-436	2	106
Barnes S A; Knight J S; Gray J C	ALTERATION OF THE AMOUNT OF THE CHLOROPLAST PHOSPHATE TRANSLOCATOR IN TRANSGENIC TOBACCO AFFECTS THE DISTRIBUTION OF ASSIMILATE BETWEEN STARCH AND SUGAR	Plant Physiology	NA	NA	10.1104/pp.106.3.1123	NA	1994	1123-1129	3	106
Zhang H; Wang J; Goodman H M	EXPRESSION OF THE ARABIDOPSIS GENE AKR COINCIDES WITH CHLOROPLAST DEVELOPMENT	Plant Physiology	NA	NA	10.1104/pp.106.4.1261	NA	1994	1261-1267	4	106
Vanlerberghe G C; Vanlerberghe A E; McIntosh L	MOLECULAR-GENETIC ALTERATION OF PLANT RESPIRATION - SILENCING AND OVEREXPRESSION OF ALTERNATIVE OXIDASE IN TRANSGENIC TOBACCO	Plant Physiology	NA	NA	10.1104/pp.106.4.1503	NA	1994	1503-1510	4	106
Smith H A; Swaney S L; Parks T D; Wernsman E A; Dougherty W G	TRANSGENIC PLANT-VIRUS RESISTANCE MEDIATED BY UNTRANSLATABLE SENSE RNAS - EXPRESSION, REGULATION, AND FATE OF NONESSENTIAL RNAS	Plant Cell	NA	NA	10.1105/tpc.6.10.1441	NA	1994	1441-1453	10	6
Watson C F; Zheng L S; Dellapenna D	REDUCTION OF TOMATO POLYGALACTURONASE BETA-SUBUNIT EXPRESSION AFFECTS PECTIN SOLUBILIZATION AND DEGRADATION DURING FRUIT RIPENING	Plant Cell	NA	NA	10.1105/tpc.6.11.1623	NA	1994	1623-1634	11	6
Pnueli L; Hareven A D; Rounsley S D; Yanofsky M F; Lifschitz E	ISOLATION OF THE TOMATO AGAMOUS GENE TAG1 AND ANALYSIS OF ITS HOMEOTIC ROLE IN TRANSGENIC PLANTS	Plant Cell	NA	NA	10.1105/tpc.6.2.163	NA	1994	163-173	2	6
Mullerrober B; Kossmann J	APPROACHES TO INFLUENCE STARCH QUANTITY AND STARCH QUALITY IN TRANSGENIC PLANTS	Plant Cell and Environment	NA	NA	10.1111/j.1365-3040.1994.tb00152.x	NA	1994	601-613	5	17
Krapp A; Chaves M M; David M M; Rodriques M L; Pereira J S; Stitt M	DECREASED RIBULOSE-1,5-BISPHOSPHATE CARBOXYLASE/OXYGENASE IN TRANSGENIC TOBACCO TRANSFORMED WITH ANTISENSE RBCS .8. IMPACT ON PHOTOSYNTHESIS AND GROWTH IN TOBACCO GROWING UNDER EXTREME HIGH IRRADIANCE AND HIGH-TEMPERATURE	Plant Cell and Environment	NA	NA	10.1111/j.1365-3040.1994.tb00323.x	NA	1994	945-953	8	17
Matousek J; Trnena L; Rakousky S; Riesner D	INHIBITION OF POTATO SPINDLE TUBER VIROID (PSTVD) INFECTIVITY WITH ANTISENSE RNA TRANSCRIPTS	Journal of Phytopathology-Phytopathologische Zeitschrift	NA	NA	10.1111/j.1439-0434.1994.tb01441.x	NA	1994	10-24	1	141
Bartley G E; Scolnik P A; Giuliano G	MOLECULAR-BIOLOGY OF CAROTENOID BIOSYNTHESIS PLANTS	Annual Review of Plant Physiology and Plant Molecular Biology	NA	NA	10.1146/annurev.pp.45.060194.001443	NA	1994	287-301		45
Matousek J; Schroder A R W; Trnena L; Reimers M; Baumstark T; Dedic P; Vlasak J; Becker I; Kreuzaler F; Fladung M; Riesner D	INHIBITION OF VIROID INFECTION BY ANTISENSE RNA EXPRESSION IN TRANSGENIC PLANTS	Biological Chemistry Hoppe-Seyler	NA	NA	10.1515/bchm3.1994.375.11.765	NA	1994	765-777	11	375
Sokolova M A; Pugin M M; Shulga O A; Skryabin K G	CONSTRUCTION OF TRANSGENIC POTATO PLANTS RESISTANT TO POTATO-VIRUS-Y	Molecular Biology	NA	NA	NA	NA	1994	646-649	5	28
Kuipers A G J; Jacobsen E; Visser R G F	FORMATION AND DEPOSITION OF AMYLOSE IN THE POTATO-TUBER STARCH GRANULE ARE AFFECTED BY THE REDUCTION OF GRANULE-BOUND STARCH SYNTHASE GENE-EXPRESSION	Plant Cell	NA	NA	NA	NA	1994	43-52	1	6
Katayama Y	GENETIC BREEDING OF WOODY-PLANTS AND MODIFICATION OF CELL-WALL PROPERTIES	Mokuzai Gakkaishi	NA	NA	NA	NA	1994	785-794	8	40
Guerineau F; Waugh R; Brown J W S	PARAMETERS AFFECTING THE ACTIVITY OF ANTISENSE RNA SEQUENCES IN TOBACCO PROTOPLASTS	Plant Cell Reports	NA	NA	NA	NA	1994	703-708	12	13
Pnueli L; Hareven D; Broday L; Hurwitz C; Lifschitz E	THE TM5 MADS BOX GENE MEDIATES ORGAN DIFFERENTIATION IN THE 3 INNER WHORLS OF TOMATO FLOWERS	Plant Cell	NA	NA	NA	NA	1994	175-186	2	6
Kruse E; Mock H P; Grimm B	REDUCTION OF COPROPORPHYRINOGEN OXIDASE LEVEL BY ANTISENSE RNA-SYNTHESIS LEADS TO DEREGULATED GENE-EXPRESSION OF PLASTID PROTEINS AND AFFECTS THE OXIDATIVE DEFENSE SYSTEM	Embo Journal	NA	NA	10.1002/j.1460-2075.1995.tb00041.x	NA	1995	3712-3720	15	14
Landschutze V; Willmitzer L; Mullerrober B	INHIBITION OF FLOWER FORMATION BY ANTISENSE REPRESSION OF MITOCHONDRIAL CITRATE SYNTHASE IN TRANSGENIC POTATO PLANTS LEADS TO A SPECIFIC DISINTEGRATION OF THE OVARY TISSUES OF FLOWERS	Embo Journal	NA	NA	10.1002/j.1460-2075.1995.tb07044.x	NA	1995	660-666	4	14
Brooks M; Bruening G	TRANSIENT GENE-EXPRESSION OF ANTISENSE RNA AND COAT PROTEIN-ENCODING SEQUENCES REDUCED ACCUMULATION OF CHERRY LEAFROLL VIRUS IN TOBACCO PROTOPLASTS	Virology	NA	NA	10.1006/viro.1995.1136	NA	1995	132-141	1	208
Sessa G; Fluhr R	The expression of an abundant transmitting tract-specific endoglucanase (Sp41) is promoter-dependent and not essential for the reproductive physiology of tobacco	Plant Molecular Biology	NA	NA	10.1007/bf00014970	NA	1995	969-982	5	29
Sonnewald U; Basner A; Greve B; Steup M	A 2ND L-TYPE ISOZYME OF POTATO GLUCAN PHOSPHORYLASE - CLONING, ANTISENSE INHIBITION AND EXPRESSION ANALYSIS	Plant Molecular Biology	NA	NA	10.1007/bf00019322	NA	1995	567-576	3	27
Mizukami Y; Ma H	SEPARATION OF AG FUNCTION IN FLORAL MERISTEM DETERMINACY FROM THAT IN REPRODUCTIVE ORGAN IDENTITY BY EXPRESSING ANTISENSE AG RNA	Plant Molecular Biology	NA	NA	10.1007/bf00042064	NA	1995	767-784	5	28
Murfett J; Bourque J E; McClure B A	ANTISENSE SUPPRESSION OF S-RNASE EXPRESSION IN NICOTIANA USING RNA-POLYMERASE-II-TRANSCRIBED AND RNA-POLYMERASE-III-TRANSCRIBED GENE CONSTRUCTS	Plant Molecular Biology	NA	NA	10.1007/bf00043646	NA	1995	201-212	2	29
Price G D; Evans J R; Voncaemmerer S; Yu J W; Badger M R	SPECIFIC REDUCTION OF CHLOROPLAST GLYCERALDEHYDE-3-PHOSPHATE DEHYDROGENASE-ACTIVITY BY ANTISENSE RNA REDUCES CO2 ASSIMILATION VIA A REDUCTION IN RIBULOSE-BISPHOSPHATE REGENERATION IN TRANSGENIC TOBACCO PLANTS	Planta	NA	NA	10.1007/bf00202594	NA	1995	369-378	3	195
Kohnomurase J; Murase M; Ichikawa H; Imamura J	IMPROVEMENT IN THE QUALITY OF SEED STORAGE PROTEIN BY TRANSFORMATION OF BRASSICA-NAPUS WITH AN ANTISENSE GENE FOR CRUCIFERIN	Theoretical and Applied Genetics	NA	NA	10.1007/bf00223289	NA	1995	627-631	4	91
Kuipers A G J; Soppe W J J; Jacobsen E; Visser R G F	FACTORS AFFECTING THE INHIBITION BY ANTISENSE RNA OF GRANULE-BOUND STARCH SYNTHASE GENE-EXPRESSION IN POTATO	Molecular & General Genetics	NA	NA	10.1007/bf00290722	NA	1995	745-755	6	246
Pappu H R; Niblett C L; Lee R F	APPLICATION OF RECOMBINANT-DNA TECHNOLOGY TO PLANT-PROTECTION - MOLECULAR APPROACHES TO ENGINEERING VIRUS-RESISTANCE IN CROP PLANTS	World Journal of Microbiology & Biotechnology	NA	NA	10.1007/bf00364618	NA	1995	426-437	4	11
Kahl G; Winter P	PLANT GENETIC-ENGINEERING FOR CROP IMPROVEMENT	World Journal of Microbiology & Biotechnology	NA	NA	10.1007/bf00364620	NA	1995	449-460	4	11
Vaucheret H; Mourrain P; Robalo J C; Pollien J M	NITRITE REDUCTASE SILENCING AS A TOOL FOR SELECTING SPONTANEOUS HAPLOID PLANTS	Plant Cell Reports	NA	NA	10.1007/bf01690244	NA	1995	12-16	1-2	15
Maccarrone M; Hilbers M P; Veldink G A; Vliegenthart J F G; Agro A F	INHIBITION OF LIPOXYGENASE IN LENTIL PROTOPLASTS BY EXPRESSION OF ANTISENSE RNA	Biochimica Et Biophysica Acta-Lipids and Lipid Metabolism	NA	NA	10.1016/0005-2760(95)00153-4	NA	1995	1-3	1	1259
Cheung A Y; Wang H; Wu H M	A FLORAL TRANSMITTING TISSUE-SPECIFIC GLYCOPROTEIN ATTRACTS POLLEN TUBES AND STIMULATES THEIR GROWTH	Cell	NA	NA	10.1016/0092-8674(95)90427-1	NA	1995	383-393	3	82
Bourque J E	ANTISENSE STRATEGIES FOR GENETIC MANIPULATIONS IN PLANTS	Plant Science	NA	NA	10.1016/0168-9452(94)04051-6	NA	1995	125-149	2	105
Murray A J; Bird C R; Schuch W W; Hobson G E	EVALUATION OF TRANSGENIC TOMATO FRUIT WITH REDUCED POLYGALACTURONASE ACTIVITY IN COMBINATION WITH THE RIN MUTATION	Postharvest Biology and Technology	NA	NA	10.1016/0925-5214(94)00049-x	NA	1995	91-101	1-2	6
Dougherty W G; Parks T D	TRANSGENES AND GENE SUPPRESSION - TELLING US SOMETHING NEW	Current Opinion in Cell Biology	NA	NA	10.1016/0955-0674(95)80096-4	NA	1995	399-405	3	7
Szopa J; Sikorski A F	ARF-PROTEIN ANTISENSE POTATO DISPLAYS STABLE - ADP-RIBOSYLATION OF 40KDA PROTEIN	Journal of Plant Physiology	NA	NA	10.1016/s0176-1617(11)81908-5	NA	1995	383-386	3	145
Martinez M V; Whitaker J R	THE BIOCHEMISTRY AND CONTROL OF ENZYMATIC BROWNING	Trends in Food Science & Technology	NA	NA	10.1016/s0924-2244(00)89054-8	NA	1995	195-200	6	6
Kaldenhoff R; Kolling A; Meyers J; Karmann U; Ruppel G; Richter G	THE BLUE LIGHT-RESPONSIVE ATHH2 GENE OF ARABIDOPSIS-THALIANA IS PRIMARILY EXPRESSED IN EXPANDING AS WELL AS IN DIFFERENTIATING CELLS AND ENCODES A PUTATIVE CHANNEL PROTEIN OF THE PLASMALEMMA	Plant Journal	NA	NA	10.1046/j.1365-313X.1995.07010087.x	NA	1995	87-95	1	7
Zrenner R; Salanoubat M; Willmitzer L; Sonnewald U	EVIDENCE OF THE CRUCIAL ROLE OF SUCROSE SYNTHASE FOR SINK STRENGTH USING TRANSGENIC POTATO PLANTS (SOLANUM-TUBEROSUM L)	Plant Journal	NA	NA	10.1046/j.1365-313X.1995.07010097.x	NA	1995	97-107	1	7
John I; Drake R; Farrell A; Cooper W; Lee P; Horton P; Grierson D	DELAYED LEAF SENESCENCE IN ETHYLENE-DEFICIENT ACC-OXIDASE ANTISENSE TOMATO PLANTS - MOLECULAR AND PHYSIOLOGICAL ANALYSIS	Plant Journal	NA	NA	10.1046/j.1365-313X.1995.7030483.x	NA	1995	483-490	3	7
Paul M J; Knight J S; Habash D; Parry M A J; Lawlor D W; Barnes S A; Loynes A; Gray J C	REDUCTION IN PHOSPHORIBULOKINASE ACTIVITY BY ANTISENSE RNA IN TRANSGENIC TOBACCO - EFFECT ON CO2 ASSIMILATION AND GROWTH IN LOW IRRADIANCE	Plant Journal	NA	NA	10.1046/j.1365-313X.1995.7040535.x	NA	1995	535-542	4	7
Atanassova R; Favet N; Martz F; Chabbert B; Tollier M T; Monties B; Fritig B; Legrand M	ALTERED LIGNIN COMPOSITION IN TRANSGENIC TOBACCO EXPRESSING O-METHYLTRANSFERASE SEQUENCES IN SENSE AND ANTISENSE ORIENTATION	Plant Journal	NA	NA	10.1046/j.1365-313X.1995.8040465.x	NA	1995	465-477	4	8
Masuta C; Tanaka H; Uehara K; Kuwata S; Koiwai A; Noma I	BROAD RESISTANCE TO PLANT-VIRUSES IN TRANSGENIC PLANTS CONFERRED BY ANTISENSE INHIBITION OF A HOST GENE ESSENTIAL IN S-ADENOSYLMETHIONINE-DEPENDENT TRANSMETHYLATION REACTIONS	Proceedings of the National Academy of Sciences of the United States of America	NA	NA	10.1073/pnas.92.13.6117	NA	1995	6117-6121	13	92
Perriman R; Bruening G; Dennis E S; Peacock W J	EFFECTIVE RIBOZYME DELIVERY IN PLANT-CELLS	Proceedings of the National Academy of Sciences of the United States of America	NA	NA	10.1073/pnas.92.13.6175	NA	1995	6175-6179	13	92
Kumagai M H; Donson J; Dellacioppa G; Harvey D; Hanley K; Grill L K	CYTOPLASMIC INHIBITION OF CAROTENOID BIOSYNTHESIS WITH VIRUS-DERIVED RNA	Proceedings of the National Academy of Sciences of the United States of America	NA	NA	10.1073/pnas.92.5.1679	NA	1995	1679-1683	5	92
Xu H L; Knox R B; Taylor P E; Singh M B	BCP1, A GENE REQUIRED FOR MALE-FERTILITY IN ARABIDOPSIS	Proceedings of the National Academy of Sciences of the United States of America	NA	NA	10.1073/pnas.92.6.2106	NA	1995	2106-2110	6	92
Ohyama A; Ito H; Sato T; Nishimura S; Imai T; Hirai M	SUPPRESSION OF ACID INVERTASE ACTIVITY BY ANTISENSE RNA MODIFIES THE SUGAR COMPOSITION OF TOMATO FRUIT	Plant and Cell Physiology	NA	NA	10.1093/oxfordjournals.pcp.a078769	NA	1995	369-376	2	36
Leclerc D; Abouhaidar M G	TRANSGENIC TOBACCO PLANTS EXPRESSING A TRUNCATED FORM OF THE PAMV CAPSID PROTEIN (CP) GENE SHOW CP-MEDIATED RESISTANCE TO POTATO AUCUBA MOSAIC-VIRUS	Molecular Plant-Microbe Interactions	NA	NA	10.1094/mpmi-8-0058	NA	1995	58-65	1	8
Hammond J; Kamo K K	EFFECTIVE RESISTANCE TO POTYVIRUS INFECTION CONFERRED BY EXPRESSION OF ANTISENSE RNA IN TRANSGENIC PLANTS	Molecular Plant-Microbe Interactions	NA	NA	10.1094/mpmi-8-0674	NA	1995	674-682	5	8
Hofgen R; Laber B; Schuttke I; Klonus A K; Streber W; Pohlenz H D	REPRESSION OF ACETOLACTATE SYNTHASE ACTIVITY THROUGH ANTISENSE INHIBITION - MOLECULAR-ANALYSIS AND BIOCHEMICAL-ANALYSIS OF TRANSGENIC POTATO (SOLANUM-TUBEROSUM L CV DESIREE) PLANTS	Plant Physiology	NA	NA	10.1104/pp.107.2.469	NA	1995	469-477	2	107
Aono M; Saji H; Fujiyama K; Sugita M; Kondo N; Tanaka K	DECREASE IN ACTIVITY OF GLUTATHIONE-REDUCTASE ENHANCES PARAQUAT SENSITIVITY IN TRANSGENIC NICOTIANA-TABACUM	Plant Physiology	NA	NA	10.1104/pp.107.2.645	NA	1995	645-648	2	107
Heyer A G; Mozley D; Landschutze V; Thomas B; Gatz C	FUNCTION OF PHYTOCHROME-A IN POTATO PLANTS AS REVEALED THROUGH THE STUDY OF TRANSGENIC PLANTS	Plant Physiology	NA	NA	10.1104/pp.109.1.53	NA	1995	53-61	1	109
English P J; Lycett G W; Roberts J A; Jackson M B	INCREASED 1-AMINOCYCLOPROPANE-1-CARBOXYLIC ACID OXIDASE ACTIVITY IN SHOOTS OF FLOODED TOMATO PLANTS RAISES ETHYLENE PRODUCTION TO PHYSIOLOGICALLY ACTIVE LEVELS	Plant Physiology	NA	NA	10.1104/pp.109.4.1435	NA	1995	1435-1440	4	109
Li J Y; Zhao J M; Rose A B; Schmidt R; Last R L	ARABIDOPSIS PHOSPHORIBOSYLANTHRANILATE ISOMERASE - MOLECULAR-GENETIC ANALYSIS OF TRIPLICATE TRYPTOPHAN PATHWAY GENES	Plant Cell	NA	NA	10.1105/tpc.7.4.447	NA	1995	447-461	4	7
Haard N F	Foods as cellular systems: Impact on quality and preservation. A review	Journal of Food Biochemistry	NA	NA	10.1111/j.1745-4514.1995.tb00531.x	NA	1995	191-238	3	19
Stone R	INTELLECTUAL PROPERTY - SWEEPING PATENTS PUT BIOTECH COMPANIES ON THE WARPATH	Science	NA	NA	10.1126/science.268.5211.656	NA	1995	656-658	5211	268
Stitt M; Sonnewald U	REGULATION OF METABOLISM IN TRANSGENIC PLANTS	Annual Review of Plant Physiology and Plant Molecular Biology	NA	NA	10.1146/annurev.pp.46.060195.002013	NA	1995	341-368		46
Hibino T; Takabe K; Kawazu T; Shibata D; Higuchi T	INCREASE OF CINNAMALDEHYDE GROUPS IN LIGNIN OF TRANSGENIC TOBACCO PLANTS CARRYING AN ANTISENSE GENE FOR CINNAMYL ALCOHOL-DEHYDROGENASE	Bioscience Biotechnology and Biochemistry	NA	NA	10.1271/bbb.59.929	NA	1995	929-931	5	59
Tieman D M; Kausch K D; Serra D M; Handa A K	FIELD PERFORMANCE OF TRANSGENIC TOMATO WITH REDUCED PECTIN METHYLESTERASE ACTIVITY	Journal of the American Society for Horticultural Science	NA	NA	10.21273/jashs.120.5.765	NA	1995	765-770	5	120
Shiba H; Hinata K; Suzuki A; Isogai A	BREAKDOWN OF SELF-INCOMPATIBILITY IN BRASSICA BY THE ANTISENSE RNA OF THE SLG GENE	Proceedings of the Japan Academy Series B-Physical and Biological Sciences	NA	NA	10.2183/pjab.71.81	NA	1995	81-83	2	71
Furbank R T; Taylor W C	REGULATION OF PHOTOSYNTHESIS IN C-3 AND C-4 PLANTS - A MOLECULAR APPROACH	Plant Cell	NA	NA	10.2307/3870037	NA	1995	797-807	7	7
Flachmann R; Kuhlbrandt W	ACCUMULATION OF PLANT ANTENNA COMPLEXES IS REGULATED BY POSTTRANSCRIPTIONAL MECHANISMS IN TOBACCO	Plant Cell	NA	NA	NA	NA	1995	149-160	2	7
Fisahn J; Kossmann J; Matzke G; Fuss H; Bilger W; Willmitzer L	CHLOROPHYLL FLUORESCENCE QUENCHING AND VIOLAXANTHIN DEEPOXIDATION OF FBPASE ANTISENSE PLANTS AT LOW-LIGHT INTENSITIES AND LOW-TEMPERATURES	Physiologia Plantarum	NA	NA	NA	NA	1995	1-10	1	95
Alrefai R H; Korban S S	CROSS-PROTECTION AGAINST VIRUS DISEASES IN FRUIT-TREES	Fruit Varieties Journal	NA	NA	NA	NA	1995	21-30	1	49
Flavell R B; Odell M; Metzlaff M; Bonhomme S; Cluster P D	DEVELOPMENTAL REGULATION OF CO-SUPPRESSION IN PETUNIA-HYBRIDA	Gene Silencing in Higher Plants and Related Phenomena in Other Eukaryotes	NA	NA	NA	NA	1995	43-56		197
Pua E C; Lee J E E	ENHANCED DE-NOVO SHOOT MORPHOGENESIS IN-VITRO BY EXPRESSION OF ANTISENSE 1-AMINOCYCLOPROPANE-1-CARBOXYLATE OXIDASE GENE IN TRANSGENIC MUSTARD PLANTS	Planta	NA	NA	NA	NA	1995	69-76	1	196
Bennett A B; Chetelat R; Klann E	Exotic germ plasm or engineered genes - Comparison of genetic strategies to improve fruit quality	Genetically Modified Foods: Safety Issues	0-8412-3320-9	NA	NA	NA	1995	88-99		605
Kim S J; Kim B D; Paek K H	IN-VITRO TRANSLATION INHIBITION AND IN-VIVO VIRAL SYMPTOM DEVELOPMENT ATTENUATION BY CUCUMBER MOSAIC-VIRUS RNA3 CDNA FRAGMENTS	Molecules and Cells	NA	NA	NA	NA	1995	65-71	1	5
Leidreiter K; Heineke D; Heldt H W; Mullerrober B; Sonnewald U; Willmitzer L	LEAF-SPECIFIC ANTISENSE INHIBITION OF STARCH BIOSYNTHESIS IN TRANSGENIC POTATO PLANTS LEADS TO AN INCREASE IN PHOTOASSIMILATE EXPORT FROM SOURCE LEAVES DURING THE LIGHT PERIOD	Plant and Cell Physiology	NA	NA	NA	NA	1995	615-624	4	36
Fraser P D; Hedden P; Cooke D T; Bird C R; Schuch W; Bramley P M	THE EFFECT OF REDUCED ACTIVITY OF PHYTOENE SYNTHASE ON ISOPRENOID LEVELS IN TOMATO PERICARP DURING FRUIT-DEVELOPMENT AND RIPENING	Planta	NA	NA	NA	NA	1995	321-326	2	196
Lusso M; Kuc J	The effect of sense and antisense expression of the PR-N gene for beta-1,3-glucanase on disease resistance of tobacco to fungi and viruses	Physiological and Molecular Plant Pathology	NA	NA	10.1006/pmpp.1996.0054	NA	1996	267-283	4	49
Flipse E; StraatmanEngelen I; Kuipers A G J; Jacobsen E; Visser R G F	GBSS T-DNA inserts giving partial complementation of the amylose-free potato mutant can also cause co-suppression of the endogenous GBSS gene in a wild-type background	Plant Molecular Biology	NA	NA	10.1007/bf00019461	NA	1996	731-739	4	31
Einset J W	Differential expression of antisense in regenerated tobacco plants transformed with an antisense version of a tomato ACC oxidase gene	Plant Cell Tissue and Organ Culture	NA	NA	10.1007/bf00034847	NA	1996	137-141	2	46
Baulcombe D C	RNA as a target and an initiator of post-transcriptional gene silencing in transgenic plants	Plant Molecular Biology	NA	NA	10.1007/bf00039378	NA	1996	79-88	1-2	32
Flipse E; Suurs L; Keetels Cjam; Kossmann J; Jacobsen E; Visser R G F	Introduction of sense and antisense cDNA for branching enzyme in the amylose-free potato mutant leads to physico-chemical changes in the starch	Planta	NA	NA	10.1007/bf00620049	NA	1996	340-347	3	198
Hamada T; Kodama H; Nishimura M; Iba K	Modification of fatty acid composition by over- and antisense-expression of a microsomal omega-3 fatty acid desaturase gene in transgenic tobacco	Transgenic Research	NA	NA	10.1007/bf01969429	NA	1996	115-121	2	5
McIntyre C L; Manners J M	Strategies for the suppression of peroxidase gene expression in tobacco .1. Designing efficient ribozymes	Transgenic Research	NA	NA	10.1007/bf01972879	NA	1996	257-262	4	5
McIntyre C L; Bettenay H M; Manners J M	Strategies for the suppression of peroxidase gene expression in tobacco .2. In vivo suppression of peroxidase activity in transgenic tobacco using ribozyme and antisense constructs	Transgenic Research	NA	NA	10.1007/bf01972880	NA	1996	263-270	4	5
Knight J S; Madueno F; Barnes S A; Gray J C	Manipulating photosynthesis	Molecular Biotechnology	NA	NA	10.1007/bf02761712	NA	1996	335-345	3	6
deFeyter R; Young M; Schroeder K; Dennis E S; Gerlach W	A ribozyme gene and an antisense gene are equally effective in conferring resistance to tobacco mosaic virus on transgenic tobacco	Molecular and General Genetics	NA	NA	10.1007/s004380050083	NA	1996	329-338	3	250
Tada Y; Nakase M; Adachi T; Nakamura R; Shimada H; Takahashi M; Fujimura T; Matsuda T	Reduction of 14-16 kDa allergenic proteins in transgenic rice plants by antisense gene	Febs Letters	NA	NA	10.1016/0014-5793(96)00773-9	NA	1996	341-345	3	391
Fenwick K M; Jarvis M C; Apperley D C; Seymour G B; Bird C R	Polymer mobility in cell walls of transgenic tomatoes with reduced polygalacturonase activity	Phytochemistry	NA	NA	10.1016/0031-9422(95)00873-x	NA	1996	301-307	2	42
Passelegue E; Kerlan C	Transformation of cauliflower (Brassica oleracea var botrytis) by transfer of cauliflower mosaic virus genes through combined cocultivation with virulent and avirulent strains of Agrobacterium	Plant Science	NA	NA	10.1016/0168-9452(95)04291-1	NA	1996	79-89	1	113
Borovkov A Y; McClean P E; Sowokinos J R; Ruud S H; Secor G A	Effect of expression of UDP-glucose pyrophosphorylase ribozyme and antisense RNAs on the enzyme activity and carbohydrate composition of field-grown transgenic potato plants	Journal of Plant Physiology	NA	NA	10.1016/s0176-1617(11)81473-2	NA	1996	644-652	6	147
Thakur B R; Singh R K; Handa A K	Effect of an antisense pectin methylesterase gene on the chemistry of pectin in tomato (Lycopersicon esculentum) juice	Journal of Agricultural and Food Chemistry	NA	NA	10.1021/jf950461h	NA	1996	628-630	2	44
Ayub R; Guis M; BenAmor M; Gillot L; Roustan J P; Latche A; Bouzayen M; Pech J C	Expression of ACC oxidase antisense gene inhibits ripening of cantaloupe melon fruits	Nature Biotechnology	NA	NA	10.1038/nbt0796-862	NA	1996	862-866	7	14
Kumar A; Taylor M A; Arif S A M; Davies H V	Potato plants expressing antisense and sense S-adenosylmethionine decarboxylase (SAMDC) transgenes show altered levels of polyamines and ethylene: Antisense plants display abnormal phenotypes	Plant Journal	NA	NA	10.1046/j.1365-313X.1996.09020147.x	NA	1996	147-158	2	9
Jackson S D; Heyer A; Dietze J; Prat S	Phytochrome B mediates the photoperiodic control of tuber formation in potato	Plant Journal	NA	NA	10.1046/j.1365-313X.1996.09020159.x	NA	1996	159-166	2	9
Park Y D; Papp I; Moscone E A; Iglesias V A; Vaucheret H; Matzke A J M; Matzke M A	Gene silencing mediated by promoter homology occurs at the level of transcription and results in meiotically heritable alterations in methylation and gene activity	Plant Journal	NA	NA	10.1046/j.1365-313X.1996.09020183.x	NA	1996	183-194	2	9
Kunz C; Schob H; Stam M; Kooter J M; Meins F	Developmentally regulated silencing and reactivation of tobacco chitinase transgene expression	Plant Journal	NA	NA	10.1046/j.1365-313X.1996.10030437.x	NA	1996	437-450	3	10
Abel G J W; Springer F; Willmitzer L; Kossmann J	Cloning and functional analysis of a cDNA encoding a novel 139 kDa starch synthase from potato (Solanum tuberosum L)	Plant Journal	NA	NA	10.1046/j.1365-313X.1996.10060981.x	NA	1996	981-991	6	10
Finnegan E J; Peacock W J; Dennis E S	Reduced DNA methylation in Arabidopsis thaliana results in abnormal plant development	Proceedings of the National Academy of Sciences of the United States of America	NA	NA	10.1073/pnas.93.16.8449	NA	1996	8449-8454	16	93
Zabaleta E; Mouras A; Hernould M; Suharsono; Araya A	Transgenic male-sterile plant induced by an unedited atp9 gene is restored to fertility by inhibiting its expression with antisense RNA	Proceedings of the National Academy of Sciences of the United States of America	NA	NA	10.1073/pnas.93.20.11259	NA	1996	11259-11263	20	93
Brar D S; Ohtani T; Uchimiya H	Genetically engineered plants for quality improvement	Biotechnology and Genetic Engineering Reviews, Vol 13	NA	NA	10.1080/02648725.1996.10647927	NA	1996	167-179		13
Kajita S; Katayama Y; Omori S	Alterations in the biosynthesis of lignin in transgenic plants with chimeric genes for 4-coumarate:coenzyme a ligase	Plant and Cell Physiology	NA	NA	10.1093/oxfordjournals.pcp.a029045	NA	1996	957-965	7	37
Furbank R T; Chitty J A; vonCaemmerer S; Jenkins C L D	Antisense RNA inhibition of RbcS gene expression reduces rubisco level and photosynthesis in the C-4 plant Flaveria bidentis	Plant Physiology	NA	NA	10.1104/pp.111.3.725	NA	1996	725-734	3	111
Marshall J; Sidebottom C; Debet M; Martin C; Smith A M; Edwards A	Identification of the major starch synthase in the soluble fraction of potato tubers	Plant Cell	NA	NA	10.1105/tpc.8.7.1121	NA	1996	1121-1135	7	8
Thakur B R; Singh R K; Tieman D M; Handa A K	Tomato product quality from transgenic fruits with reduced pectin methylesterase	Journal of Food Science	NA	NA	10.1111/j.1365-2621.1996.tb14731.x	NA	1996	85-87	1	61
Ronemus M J; Galbiati M; Ticknor C; Chen J C; Dellaporta S L	Demethylation-induced developmental pleiotropy in Arabidopsis	Science	NA	NA	10.1126/science.273.5275.654	NA	1996	654-657	5275	273
Odonnell P J; Calvert C; Atzorn R; Wasternack C; Leyser H M O; Bowles D J	Ethylene as a signal mediating the wound response of tomato plants	Science	NA	NA	10.1126/science.274.5294.1914	NA	1996	1914-1917	5294	274
Nakamura R; Matsuda T	Rice allergenic protein and molecular-genetic approach for hypoallergenic rice	Bioscience Biotechnology and Biochemistry	NA	NA	10.1271/bbb.60.1215	NA	1996	1215-1221	8	60
Zhu B L; Chen T H H; Li P H	Analysis of late-blight disease resistance and freezing tolerance in transgenic potato plants expressing sense and antisense genes for an osmotin-like protein	Planta	NA	NA	NA	NA	1996	70-77	1	198
Vailhe M A B; Migne C; Cornu A; Maillot M P; Grenet E; Besle J M; Atanassova R; Martz F; Legrand M	Effect of modification of the O-methyltransferase activity on cell wall composition, ultrastructure and degradability of transgenic tobacco	Journal of the Science of Food and Agriculture	NA	NA	NA	NA	1996	385-391	3	72
Baulcombe D C	Mechanisms of pathogen-derived resistance to viruses in transgenic plants	Plant Cell	NA	NA	NA	NA	1996	1833-1844	10	8
Zrenner R; Schuler K; Sonnewald U	Soluble acid invertase determines the hexose-to-sucrose ratio in cold-stored potato tubers	Planta	NA	NA	NA	NA	1996	246-252	2	198
Oriniakova P; Matousek J	Viroid infection of hop (Humulus lupulus L) mediated by agrobacterium tumefaciens and conditions for hop transformation	Rostlinna Vyroba	NA	NA	NA	NA	1996	233-239	5	42
Ling K S; Zhu H Y; Alvizo H; Hu J S; Drong R F; Slightom J L; Gonsalves D	The coat protein gene of grapevine leafroll associated closterovirus-3: Cloning, nucleotide sequencing and expression in transgenic plants	Archives of Virology	NA	NA	10.1007/s007050050145	NA	1997	1101-1116	6	142
Bolitho K M; LayYee M; Knighton M L; Ross G S	Antisense apple ACC-oxidase RNA reduces ethylene production in transgenic tomato fruit	Plant Science	NA	NA	10.1016/s0168-9452(96)04532-3	NA	1997	91-99	1	122
Knoester M; Linthorst H J M; Bol J F; vanLoon L C	Modulation of stress-inducible ethylene biosynthesis by sense and antisense gene expression in tobacco	Plant Science	NA	NA	10.1016/s0168-9452(97)00097-6	NA	1997	173-183	2	126
Wilczynski G; Kulma A; Sikorski A F; Szopa J	ADP-ribosylation factor (ARF) regulates cAMP synthesis in potato	Journal of Plant Physiology	NA	NA	10.1016/s0176-1617(97)80066-1	NA	1997	689-698	6	151
Beachy R N	Mechanisms and applications of pathogen-derived resistance in transgenic plants	Current Opinion in Biotechnology	NA	NA	10.1016/s0958-1669(97)80105-x	NA	1997	215-220	2	8
Heeres P; Jacobsen E; Visser R G F	Behaviour of genetically modified amylose free potato clones as progenitors in a breeding program	Euphytica	NA	NA	10.1023/a:1003109015151	NA	1997	169-175	3	98
Bendahmane M; Gronenborn B	Engineering resistance against tomato yellow leaf curl virus (TYLCV) using antisense RNA	Plant Molecular Biology	NA	NA	10.1023/a:1005715805000	NA	1997	351-357	2	33
Prins M; Kikkert M; Ismayadi C; deGraauw W; deHaan P; Goldbach R	Characterization of RNA-mediated resistance to tomato spotted wilt virus in transgenic tobacco plants expressing NSM gene sequences	Plant Molecular Biology	NA	NA	10.1023/a:1005729808191	NA	1997	235-243	2	33
Colliver S P; Morris P; Robbins M P	Differential modification of flavonoid and isoflavonoid biosynthesis with an antisense chalcone synthase construct in transgenic Lotus corniculatus	Plant Molecular Biology	NA	NA	10.1023/a:1005821801228	NA	1997	509-522	4	35
Anderson J M; Price G D; Chow W S; Hope A B; Badger M R	Reduced levels of cytochrome bf complex in transgenic tobacco leads to marked photochemical reduction of the plastoquinone pool, without significant change in acclimation to irradiance	Photosynthesis Research	NA	NA	10.1023/a:1005856615915	NA	1997	215-227	2-3	53
Thompson A J; Myatt S C	Tetracycline-dependent activation of an upstream promoter reveals transcriptional interference between tandem genes within T-DNA in tomato	Plant Molecular Biology	NA	NA	10.1023/a:1005888616748	NA	1997	687-692	4	34
Tanaka H; Masuta C; Uehara K; Kataoka J; Koiwai A; Noma M	Morphological changes and hypomethylation of DNA in transgenic tobacco expressing antisense RNA of the S-adenosyl-L-homocysteine hydrolase gene	Plant Molecular Biology	NA	NA	10.1023/a:1005896711321	NA	1997	981-986	6	35
Takahashi H; Chen Z X; Du H; Liu Y D; Klessig D F	Development of necrosis and activation of disease resistance in transgenic tobacco plants with severely reduced catalase levels	Plant Journal	NA	NA	10.1046/j.1365-313X.1997.11050993.x	NA	1997	993-1005	5	11
Orvar B L; Ellis B E	Transgenic tobacco plants expressing antisense RNA for cytosolic ascorbate peroxidase show increased susceptibility to ozone injury	Plant Journal	NA	NA	10.1046/j.1365-313X.1997.11061297.x	NA	1997	1297-1305	6	11
Zavgorodnyaya A; Papenbrock J; Grimm B	Yeast 5-aminolevulinate synthase provides additional chlorophyll precursor in transgenic tobacco	Plant Journal	NA	NA	10.1046/j.1365-313X.1997.12010169.x	NA	1997	169-178	1	12
Rose J K C; Lee H H; Bennett A B	Expression of a divergent expansin gene is fruit-specific and ripening-regulated	Proceedings of the National Academy of Sciences of the United States of America	NA	NA	10.1073/pnas.94.11.5955	NA	1997	5955-5960	11	94
Guo H S; Garcia J A	Delayed resistance to plum pox potyvirus mediated by a mutated RNA replicase gene: Involvement of a gene-silencing mechanism	Molecular Plant-Microbe Interactions	NA	NA	10.1094/mpmi.1997.10.2.160	NA	1997	160-170	2	10
vonCaemmerer S; Millgate A; Farquhar G D; Furbank R T	Reduction of ribulose-1,5-bisphosphate carboxylase/oxygenase by antisense RNA in the C-4 plant Flaveria bidentis leads to reduced assimilation rates and increased carbon isotope discrimination	Plant Physiology	NA	NA	10.1104/pp.113.2.469	NA	1997	469-477	2	113
Sowokinos J R; Thomas C; Burrell M M	Pyrophosphorylases in potato .5. Allelic polymorphism of UDP-glucose pyrophosphorylase in potato cultivars and its association with tuber resistance to sweetening in the cold	Plant Physiology	NA	NA	10.1104/pp.113.2.511	NA	1997	511-517	2	113
Eckardt N A; Snyder G W; Portis A R; Ogren W L	Growth and photosynthesis under high and low irradiance of Arabidopsis thaliana antisense mutants with reduced ribulose-1,5-bisphosphate carboxylase/oxygenase activase content	Plant Physiology	NA	NA	10.1104/pp.113.2.575	NA	1997	575-586	2	113
Flachmann R	Composition of photosystem II antenna in light-harvesting complex II antisense tobacco plants at varying irradiances	Plant Physiology	NA	NA	10.1104/pp.113.3.787	NA	1997	787-794	3	113
Mock H P; Grimm B	Reduction of uroporphyrinogen decarboxylase by antisense RNA expression affects activities of other enzymes involved in tetrapyrrole biosynthesis and leads to light-dependent necrosis	Plant Physiology	NA	NA	10.1104/pp.113.4.1101	NA	1997	1101-1112	4	113
Hartel H; Kruse E; Grimm B	Restriction of chlorophyll synthesis due to expression of glutamate 1 semialdehyde aminotransferase antisense RNA does not reduce the light-harvesting antenna size in tobacco	Plant Physiology	NA	NA	10.1104/pp.113.4.1113	NA	1997	1113-1124	4	113
Shintani D; Roesler K; Shorrosh B; Savage L; Ohlrogge J	Antisense expression and overexpression of biotin carboxylase in tobacco leaves	Plant Physiology	NA	NA	10.1104/pp.114.3.881	NA	1997	881-886	3	114
Song W; Koh S; Czako M; Marton L; Drenkard E; Becker J M; Stacey G	Antisense expression of the peptide transport gene AtPTR2-B delays flowering and arrests seed development in transgenic Arabidopsis plants	Plant Physiology	NA	NA	10.1104/pp.114.3.927	NA	1997	927-935	3	114
Lagrimini L M; Gingas V; Finger F; Rothstein S; Liu T T Y	Characterization of antisense transformed plants deficient in the tobacco anionic peroxidase	Plant Physiology	NA	NA	10.1104/pp.114.4.1187	NA	1997	1187-1196	4	114
Sewalt V J H; Ni W T; Blount J W; Jung H G; Masoud S A; Howles P A; Lamb C; Dixon R A	Reduced lignin content and altered lignin composition in transgenic tobacco down-regulated in expression of L-phenylalanine ammonia-lyase or cinnamate 4-hydroxylase	Plant Physiology	NA	NA	10.1104/pp.115.1.41	NA	1997	41-50	1	115
Tsai C H; Miller A; Spalding M; Rodermel S	Source strength regulates an early phase transition of tobacco shoot morphogenesis	Plant Physiology	NA	NA	10.1104/pp.115.3.907	NA	1997	907-914	3	115
Wang Z Y; Kenigsbuch D; Sun L; Harel E; Ong M S; Tobin E M	A Myb-related transcription factor is involved in the phytochrome regulation of an Arabidopsis Lhcb gene	Plant Cell	NA	NA	10.1105/tpc.9.4.491	NA	1997	491-507	4	9
Ori N; Eshed Y; Paran I; Presting G; Aviv D; Tanksley S; Zamir D; Fluhr R	The I2C family from the wilt disease resistance locus I2 belongs to the nucleotide binding, leucine-rich repeat superfamily of plant resistance genes	Plant Cell	NA	NA	10.1105/tpc.9.4.521	NA	1997	521-532	4	9
Arndt G M; Rank G H	Colocalization of antisense RNAs and ribozymes with their target mRNAs	Genome	NA	NA	10.1139/g97-802	NA	1997	785-797	6	40
Matsuda Y; Toyoda H; Kurita A; Ouchi S	In situ PCR Technique based on pricking microinjection for cDNA cloning in single cells of barley coleoptile and powdery mildew pathogen	Plant Cell Reports	NA	NA	NA	NA	1997	612-618	9	16
Hassan-Hauser C; Mayer W; Hortner H	Detection of the starch modifying gbss-antisense construct in transgenic potatoes	Zeitschrift Fur Lebensmittel-Untersuchung Und-Forschung a-Food Research and Technology	NA	NA	10.1007/s002170050219	NA	1998	83-87	2	206
Amor M B; Guis M; Latche A; Bouzayen M; Pech J C; Roustan J P	Expression of an antisense 1-aminocyclopropane-1-carboxylate oxidase gene stimulates shoot regeneration in Cucumis melo	Plant Cell Reports	NA	NA	10.1007/s002990050447	NA	1998	586-589	6-7	17
Kruse A; Fieuw S; Heineke D; Muller-Rober B	Antisense inhibition of cytosolic NADP-dependent isocitrate dehydrogenase in transgenic potato plants	Planta	NA	NA	10.1007/s004250050299	NA	1998	82-91	1	205
Schulz A; Kuhn C; Riesmeier J W; Frommer W R	Ultrastructural effects in potato leaves due to antisense-inhibition of the sucrose transporter indicate an apoplasmic mode of phloem loading	Planta	NA	NA	10.1007/s004250050430	NA	1998	533-543	4	206
Ludewig F; Sonnewald U; Kauder F; Heineke D; Geiger M; Stitt M; Muller-Rober B T; Gillissen B; Kuhn C; Frommer W B	The role of transient starch in acclimation to elevated atmospheric CO2	Febs Letters	NA	NA	10.1016/s0014-5793(98)00580-8	NA	1998	147-151	2	429
Amor Y; Babiychuk E; Inze D; Levine A	The involvement of poly(ADP-ribose) polymerase in the oxidative stress responses in plants	Febs Letters	NA	NA	10.1016/s0014-5793(98)01408-2	NA	1998	1-7	1-2	440
Safford R; Jobling S A; Sidebottom C M; Westcott R J; Cooke D; Tober K J; Strongitharm B H; Russell A L; Gidley M J	Consequences of antisense RNA inhibition of starch branching enzyme activity on properties of potato starch	Carbohydrate Polymers	NA	NA	10.1016/s0144-8617(97)00249-x	NA	1998	155-168	3-4	35
Munyikwa T R I; Raemakers Kcjm; Schreuder M; Kok R; Schippers M; Jacobsen E; Visser R G F	Pinpointing towards improved transformation and regeneration of cassava (Manihot esculenta Crantz)	Plant Science	NA	NA	10.1016/s0168-9452(98)00074-0	NA	1998	87-101	1	135
Aida R; Yoshida T; Ichimura K; Goto R; Shibata M	Extension of flower longevity in transgenic torenia plants incorporating ACC oxidase transgene	Plant Science	NA	NA	10.1016/s0168-9452(98)00139-3	NA	1998	91-101	1	138
Montgomery M K; Fire A	Double-stranded RNA as a mediator in sequence-specific genetic silencing and co-suppression	Trends in Genetics	NA	NA	10.1016/s0168-9525(98)01510-8	NA	1998	255-258	7	14
Godoy-Hernandez G C; Chappell J; Devarenne T P; Garcia-Pineda E; Guevara-Garcia A A; Lozoya-Gloria E	Antisense expression of hmg1 from Arabidopsis thaliana encoding 3-hydroxy-3-methylglutaryl coenzyme A reductase, reduces isoprenoid production in transgenic tobacco plants	Journal of Plant Physiology	NA	NA	10.1016/s0176-1617(98)80169-7	NA	1998	415-424	3-4	153
Hartel H; Reinhardt I; Grimm B	Relationship between energy-dependent fluorescence quenching and xanthophyll-cycle-pigments in transgenic chlorophyll-deficient tobacco grown under different light intensities	Journal of Photochemistry and Photobiology B-Biology	NA	NA	10.1016/s1011-1344(98)00096-7	NA	1998	136-145	2	43
Wassenegger M; Pelissier T	A model for RNA-mediated gene silencing in higher plants	Plant Molecular Biology	NA	NA	10.1023/a:1005946720438	NA	1998	349-362	2	37
El Euch C; Jay-Allemand C; Pastuglia M; Doumas P; Charpentier J P; Capelli P; Jouanin L	Expression of antisense chalcone synthase RNA in transgenic hybrid walnut microcuttings. Effect on flavonoid content and rooting ability	Plant Molecular Biology	NA	NA	10.1023/a:1006034709501	NA	1998	467-479	3	38
Temple S J; Bagga S; Sengupta-Gopalan C	Down-regulation of specific members of the glutamine synthetase gene family in alfalfa by antisense RNA technology	Plant Molecular Biology	NA	NA	10.1023/a:1006099512706	NA	1998	535-547	3	37
Mylne J; Botella J R	Binary vectors for sense and antisense expression of arabidopsis ESTs	Plant Molecular Biology Reporter	NA	NA	10.1023/a:1007520410190	NA	1998	257-262	3	16
Palucha A; Zagorski W; Chrzanowska M; Hulanicka D	An antisense coat protein gene confers immunity to potato leafroll virus in a genetically engineered potato	European Journal of Plant Pathology	NA	NA	10.1023/a:1008603302807	NA	1998	287-293	3	104
Aragao F J L; Ribeiro S G; Barros L M G; Brasileiro A C M; Maxwell D P; Rech E L; Faria J C	Transgenic beans (Phaseolus vulgaris L.) engineered to express viral antisense RNAs show delayed and attenuated symptoms to bean golden mosaic geminivirus	Molecular Breeding	NA	NA	10.1023/a:1009613607559	NA	1998	491-499	6	4
Deroles S C; Bradley J M; Schwinn K E; Markham K R; Bloor S; Manson D G; Davies K M	An antisense chalcone synthase cDNA leads to novel colour patterns in lisianthus (Eustoma grandiflorum) flowers	Molecular Breeding	NA	NA	10.1023/a:1009621903402	NA	1998	59-66	1	4
Wolters A M A; Janssen E M; Rozeboom-Schippers M G M; Jacobsen E; Visser R G F	Composition of endogenous alleles can influence the level of antisense inhibition of granule-bound starch synthase gene expression in tetraploid potato plants	Molecular Breeding	NA	NA	10.1023/a:1009697725778	NA	1998	343-358	4	4
Chong K; Bao S L; Xu T; Tan K H; Liang T B; Zeng J Z; Huang H L; Xu J; Xu Z H	Functional analysis of the ver gene using antisense transgenic wheat	Physiologia Plantarum	NA	NA	10.1034/j.1399-3054.1998.1020112.x	NA	1998	87-92	1	102
Cooper W; Bouzayen M; Hamilton A; Barry C; Rossall S; Grierson D	Use of transgenic plants to study the role of ethylene and polygalacturonase during infection of tomato fruit by Colletotrichum gloeosporioides	Plant Pathology	NA	NA	10.1046/j.1365-3059.1998.00228.x	NA	1998	308-316	3	47
Que Q D; Wang H Y; Jorgensen R A	Distinct patterns of pigment suppression are produced by allelic sense and antisense chalcone synthase transgenes in petunia flowers	Plant Journal	NA	NA	10.1046/j.1365-313X.1998.00038.x	NA	1998	401-409	3	13
Haake V; Zrenner R; Sonnewald U; Stitt M	A moderate decrease of plastid aldolase activity inhibits photosynthesis, alters the levels of sugars and starch, and inhibits growth of potato plants	Plant Journal	NA	NA	10.1046/j.1365-313X.1998.00089.x	NA	1998	147-157	2	14
Purcell P C; Smith A M; Halford N G	Antisense expression of a sucrose non-fermenting-1-related protein kinase sequence in potato results in decreased expression of sucrose synthase in tubers and loss of sucrose-inducibility of sucrose synthase transcripts in leaves	Plant Journal	NA	NA	10.1046/j.1365-313X.1998.00108.x	NA	1998	195-202	2	14
Wan J X; Bringloe D; Lamppa G K	Disruption of chloroplast biogenesis and plant development upon down-regulation of a chloroplast processing enzyme involved in the import pathway	Plant Journal	NA	NA	10.1046/j.1365-313X.1998.00224.x	NA	1998	459-468	4	15
Keller R; Brearley C A; Trethewey R N; Muller-Rober B	Reduced inositol content and altered morphology in transgenic potato plants inhibited for 1D-myo-inositol 3-phosphate synthase	Plant Journal	NA	NA	10.1046/j.1365-313x.1998.00309.x	NA	1998	403-410	4	16
Price G D; von Caemmerer S; Evans J R; Siebke K; Anderson J M; Badger M R	Photosynthesis is strongly reduced by antisense suppression of chloroplastic cytochrome bf complex in transgenic tobacco	Australian Journal of Plant Physiology	NA	NA	10.1071/pp97164	NA	1998	445-452	4	25
Ruuska S; Andrews T J; Badger M R; Hudson G S; Laisk A; Price G D; von Caemmerer S	The interplay between limiting processes in C-3 photosynthesis studied by rapid-response gas exchange using transgenic tobacco impaired in photosynthesis	Australian Journal of Plant Physiology	NA	NA	10.1071/pp98079	NA	1998	859-870	8	25
Finnegan E J; Genger R K; Kovac K; Peacock W J; Dennis E S	DNA methylation and the promotion of flowering by vernalization	Proceedings of the National Academy of Sciences of the United States of America	NA	NA	10.1073/pnas.95.10.5824	NA	1998	5824-5829	10	95
Rance I; Fournier J; Esquerre-Tugaye M T	The incompatible interaction between Phytophthora parasitica var. nicotianae race 0 and tobacco is suppressed in transgenic plants expressing antisense lipoxygenase sequences	Proceedings of the National Academy of Sciences of the United States of America	NA	NA	10.1073/pnas.95.11.6554	NA	1998	6554-6559	11	95
Ralph J; Hatfield R D; Piquemal J; Yahiaoui N; Pean M; Lapierre C; Boudet A M	NMR characterization of altered lignins extracted from tobacco plants down-regulated for lignification enzymes cinnamyl-alcohol dehydrogenase and cinnamoyl-CoA reductase	Proceedings of the National Academy of Sciences of the United States of America	NA	NA	10.1073/pnas.95.22.12803	NA	1998	12803-12808	22	95
Waterhouse P M; Graham H W; Wang M B	Virus resistance and gene silencing in plants can be induced by simultaneous expression of sense and antisense RNA	Proceedings of the National Academy of Sciences of the United States of America	NA	NA	10.1073/pnas.95.23.13959	NA	1998	13959-13964	23	95
Bohmert K; Camus I; Bellini C; Bouchez D; Caboche M; Benning C	AGO1 defines a novel locus of Arabidopsis controlling leaf development	Embo Journal	NA	NA	10.1093/emboj/17.1.170	NA	1998	170-180	1	17
Hartel H; Grimm B	Consequences of chlorophyll deficiency for leaf carotenoid composition in tobacco synthesizing glutamate 1-semialdehyde aminotransferase antisense RNA: dependency on developmental age and growth light	Journal of Experimental Botany	NA	NA	10.1093/jexbot/49.320.535	NA	1998	535-546	320	49
Wilkinson J E; Lindsey K; Twell D	Antisense-mediated suppression of transgene expression targeted specifically to pollen	Journal of Experimental Botany	NA	NA	10.1093/jexbot/49.326.1481	NA	1998	1481-1490	326	49
Reising H; Kess H; Price G D; Badger M R; Schreiber U	The main photoacoustic gas uptake signal reflects light-induced CO2-uptake associated with stroma alkalisation: New evidence based on carbonic-anhydrase-antisense transgenic tobacco plants	Plant and Cell Physiology	NA	NA	10.1093/oxfordjournals.pcp.a029392	NA	1998	462-465	4	39
Mock H P; Keetman U; Kruse E; Rank B; Grimm B	Defense responses to tetrapyrrole-induced oxidative stress in transgenic plants with reduced uroporphyrinogen decarboxylase or coproporphyrinogen oxidase activity	Plant Physiology	NA	NA	10.1104/pp.116.1.107	NA	1998	107-116	1	116
Tsai C J; Popko J L; Mielke M R; Hu W J; Podila G K; Chiang V L	Suppression of O-methyltransferase gene by homologous sense transgene in quaking aspen causes red-brown wood phenotypes	Plant Physiology	NA	NA	10.1104/pp.117.1.101	NA	1998	101-112	1	117
Yamamoto Y Y; Matsui M; Ang L H; Deng X W	Role of a COP1 interactive protein in mediating light-regulated gene expression in Arabidopsis	Plant Cell	NA	NA	10.1105/tpc.10.7.1083	NA	1998	1083-1094	7	10
Harrison E P; Willingham N M; Lloyd J C; Raines C A	Reduced sedoheptulose-1,7-bisphosphatase levels in transgenic tobacco lead to decreased photosynthetic capacity and altered carbohydrate accumulation	Planta	NA	NA	NA	NA	1998	27-36	1	204
Pnueli L; Carmel-Goren L; Hareven D; Gutfinger T; Alvarez J; Ganal M; Zamir D; Lifschitz E	The SELF-PRUNING gene of tomato regulates vegetative to reproductive switching of sympodial meristems and is the ortholog of CEN and TFL1	Development	NA	NA	NA	NA	1998	1979-1989	11	125
Mouras A; Suharsono; Hernould M; Zabaleta E; Araya A	Inheritance of an induced male-sterile trait in transgenic plants expressing an engineered unedited atp9 mitochondrial gene	Theoretical and Applied Genetics	NA	NA	10.1007/s001220051112	NA	1999	614-621	3-4	98
Jackson K; Soll D	Mutations in a new Arabidopsis cyclophilin disrupt its interaction with protein phosphatase 2A	Molecular and General Genetics	NA	NA	10.1007/s004380051147	NA	1999	830-838	4-5	262
Dodds P N; Ferguson C; Clarke A E; Newbigin E	Fallen-expressed S-RNases are not involved in self incompatibility in Lycopersicon peruvianum	Sexual Plant Reproduction	NA	NA	10.1007/s004970050175	NA	1999	76-87	2	12
Nanjo T; Kobayashi M; Yoshiba Y; Kakubari Y; Yamaguchi-Shinozaki K; Shinozaki K	Antisense suppression of proline degradation improves tolerance to freezing and salinity in Arabidopsis thaliana	Febs Letters	NA	NA	10.1016/s0014-5793(99)01451-9	NA	1999	205-210	3	461
Jorgensen R A; Que Q D; Stam M	Do unintended antisense transcripts contribute to sense cosuppression in plants?	Trends in Genetics	NA	NA	10.1016/s0168-9525(98)01651-5	NA	1999	11-12	1	15
Fire A	RNA-triggered gene silencing	Trends in Genetics	NA	NA	10.1016/s0168-9525(99)01818-1	NA	1999	358-363	9	15
Griffiths A; Prestage S; Linforth R; Zhang J L; Taylor A; Grierson D	Fruit-specific lipoxygenase suppression in antisense-transgenic tomatoes	Postharvest Biology and Technology	NA	NA	10.1016/s0925-5214(99)00051-4	NA	1999	163-173	3	17
Baulcombe D C	Gene silencing: RNA makes RNA makes no protein	Current Biology	NA	NA	10.1016/s0960-9822(99)80383-2	NA	1999	R599-R601	16	9
Grandillo S; Zamir D; Tanksley S D	Genetic improvement of processing tomatoes: A 20 years perspective	Euphytica	NA	NA	10.1023/a:1003760015485	NA	1999	85-97	2	110
Rodermel S	Subunit control of Rubisco biosynthesis - a relic of an endosymbiotic past?	Photosynthesis Research	NA	NA	10.1023/a:1006122619851	NA	1999	105-123	2-3	59
Fraser P D; Kiano J W; Truesdale M R; Schuch W; Bramley P M	Phytoene synthase-2 enzyme activity in tomato does not contribute to carotenoid synthesis in ripening fruit	Plant Molecular Biology	NA	NA	10.1023/a:1006256302570	NA	1999	687-698	4	40
Tang G Q; Sturm A	Antisense repression of sucrose synthase in carrot (Daucus carota L.) affects growth rather than sucrose partitioning	Plant Molecular Biology	NA	NA	10.1023/a:1006327606696	NA	1999	465-479	4	41
Zou J T; Qi Q G; Katavic V; Marillia E F; Taylor D C	Effects of antisense repression of an Arabidopsis thaliana pyruvate dehydrogenase kinase cDNA on plant development	Plant Molecular Biology	NA	NA	10.1023/a:1006393726018	NA	1999	837-849	6	41
Jan F J; Pang S Z; Fagoaga C; Gonsalves D	Turnip mosaic potyvirus resistance in Nicotiana benthamiana derived by post-transcriptional gene silencing	Transgenic Research	NA	NA	10.1023/a:1008915007271	NA	1999	203-213	3	8
Trethewey R N; Geigenberger P; Hennig A; Fleischer-Notter H; Muller-Rober B; Willmitzer L	Induction of the activity of glycolytic enzymes correlates with enhanced hydrolysis of sucrose in the cytosol of transgenic potato tubers	Plant Cell and Environment	NA	NA	10.1046/j.1365-3040.1999.00373.x	NA	1999	71-79	1	22
Morino K; Olsen O A; Shimamoto K	Silencing of an aleurone-specific gene in transgenic rice is caused by a rearranged transgene	Plant Journal	NA	NA	10.1046/j.1365-313X.1999.00373.x	NA	1999	275-285	3	17
Coles J P; Phillips A L; Croker S J; Garcia-Lepe R; Lewis M J; Hedden P	Modification of gibberellin production and plant development in Arabidopsis by sense and antisense expression of gibberellin 20-oxidase genes	Plant Journal	NA	NA	10.1046/j.1365-313X.1999.00410.x	NA	1999	547-556	5	17
Molina A; Volrath S; Guyer D; Maleck K; Ryals J; Ward E	Inhibition of protoporphyrinogen oxidase expression in Arabidopsis causes a lesion-mimic phenotype that induces systemic acquired resistance	Plant Journal	NA	NA	10.1046/j.1365-313X.1999.00420.x	NA	1999	667-678	6	17
Ninu L; Ahmad M; Miarelli C; Cashmore A R; Giuliano G	Cryptochrome 1 controls tomato development in response to blue light	Plant Journal	NA	NA	10.1046/j.1365-313X.1999.00466.x	NA	1999	551-556	5	18
Goshima N; Mukai T; Suemori M; Takahashi M; Caboche M; Morikawa H	Emission of nitrous oxide (N2O) from transgenic tobacco expressing antisense NiR mRNA	Plant Journal	NA	NA	10.1046/j.1365-313X.1999.00494.x	NA	1999	75-80	1	19
Geigenberger P; Reimholz R; Deiting U; Sonnewald U; Stitt M	Decreased expression of sucrose phosphate synthase strongly inhibits the water stress-induced synthesis of sucrose in growing potato tubers	Plant Journal	NA	NA	10.1046/j.1365-313X.1999.00506.x	NA	1999	119-129	2	19
Keller R; Springer F; Renz A; Kossmann J	Antisense inhibition of the GDP-mannose pyrophosphorylase reduces the ascorbate content in transgenic plants leading to developmental changes during senescence	Plant Journal	NA	NA	10.1046/j.1365-313X.1999.00507.x	NA	1999	131-141	2	19
Malik M K; Slovin J P; Hwang C H; Zimmerman J L	Modified expression of a carrot small heat shock protein gene, Hsp17.7, results in increased or decreased thermotolerance	Plant Journal	NA	NA	10.1046/j.1365-313X.1999.00581.x	NA	1999	89-99	1	20
Martin M; Leon J; Dammann C; Albar J P; Griffiths G; Sanchez-Serrano J J	Antisense-mediated depletion of potato leaf omega 3 fatty acid desaturase lowers linolenic acid content and reduces gene activation in response to wounding	European Journal of Biochemistry	NA	NA	10.1046/j.1432-1327.1999.00382.x	NA	1999	283-290	2	262
Fujisawa Y; Kato T; Ohki S; Ishikawa A; Kitano H; Sasaki T; Asahi T; Iwasaki Y	Suppression of the heterotrimeric G protein causes abnormal morphology, including dwarfism, in rice	Proceedings of the National Academy of Sciences of the United States of America	NA	NA	10.1073/pnas.96.13.7575	NA	1999	7575-7580	13	96
Bhalla P L; Swoboda I; Singh M B	Antisense-mediated silencing of a gene encoding a major ryegrass pollen allergen	Proceedings of the National Academy of Sciences of the United States of America	NA	NA	10.1073/pnas.96.20.11676	NA	1999	11676-11680	20	96
Stallmeyer B; Schwarz G; Schulze J; Nerlich A; Reiss J; Kirsch J; Mendel R R	The neurotransmitter receptor-anchoring protein gephyrin reconstitutes molybdenum cofactor biosynthesis in bacteria, plants, and mammalian cells	Proceedings of the National Academy of Sciences of the United States of America	NA	NA	10.1073/pnas.96.4.1333	NA	1999	1333-1338	4	96
Mock H P; Heller W; Molina A; Neubohn B; Sandermann H; Grimm B	Expression of uroporphyrinogen decarboxylase or coproporphyrinogen oxidase antisense RNA in tobacco induces pathogen defense responses conferring increased resistance to tobacco mosaic virus	Journal of Biological Chemistry	NA	NA	10.1074/jbc.274.7.4231	NA	1999	4231-4238	7	274
Raines C A; Lloyd J C; Dyer T A	New insights into the structure and function of sedoheptulose-1,7-bisphosphatase; an important but neglected Calvin cycle enzyme	Journal of Experimental Botany	NA	NA	10.1093/jexbot/50.330.1	NA	1999	1-8	330	50
Saalbach G; Natura G; Lein W; Buschmann P; Dahse I; Rohrbeck M; Nagy F	The alpha-subunit of a heterotrimeric G-protein from tobacco, NtGP alpha 1, functions in K+ channel regulation in mesophyll cells	Journal of Experimental Botany	NA	NA	10.1093/jexbot/50.330.53	NA	1999	53-61	330	50
Huet H; Mahendra S; Wang J; Sivamani E; Ong C A; Chen L; de Kochko A; Beachy R N; Fauquet C	Near immunity to rice tungro spherical virus achieved in rice by a replicase-mediated resistance strategy	Phytopathology	NA	NA	10.1094/phyto.1999.89.11.1022	NA	1999	1022-1027	11	89
Bariola P A; MacIntosh G C; Green P J	Regulation of S-like ribonuclease levels in arabidopsis. Antisense inhibition of RNS1 or RNS2 elevates anthocyanin accumulation	Plant Physiology	NA	NA	10.1104/pp.119.1.331	NA	1999	331-342	1	119
Banks F M; Driscoll S P; Parry M A J; Lawlor D W; Knight J S; Gray J C; Paul M J	Decrease in phosphoribulokinase activity by antisense RNA in transgenic tobacco. Relationship between photosynthesis, growth, and allocation at different nitrogen levels	Plant Physiology	NA	NA	10.1104/pp.119.3.1125	NA	1999	1125-1136	3	119
Lee Y; Lloyd A M; Roux S J	Antisense expression of the CK2 alpha-subunit gene in Arabidopsis. Effects on light-regulated gene expression and plant growth	Plant Physiology	NA	NA	10.1104/pp.119.3.989	NA	1999	989-1000	3	119
Tanaka R; Oster U; Kruse E; Rudiger W; Grimm B	Reduced activity of geranylgeranyl reductase leads to loss of chlorophyll and tocopherol and to partially geranylgeranylated chlorophyll in transgenic tobacco plants expressing antisense RNA for geranylgeranyl reductase	Plant Physiology	NA	NA	10.1104/pp.120.3.695	NA	1999	695-704	3	120
Yoshizumi T; Nagata N; Shimada H; Matsui M	An arabidopsis cell cycle-dependent kinase-related gene, CDC2b, plays a role in regulating seedling growth in darkness	Plant Cell	NA	NA	10.1105/tpc.11.10.1883	NA	1999	1883-1895	10	11
Woo H H; Orbach M J; Hirsch A M; Hawes M C	Meristem-localized inducible expression of a UDP-glycosyltransferase gene is essential for growth and development in pea and alfalfa	Plant Cell	NA	NA	10.1105/tpc.11.12.2303	NA	1999	2303-2315	12	11
D'Aoust M A; Yelle S; Nguyen-Quoc B	Antisense inhibition of tomato fruit sucrose synthase decreases fruit setting and the sucrose unloading capacity of young fruit	Plant Cell	NA	NA	10.1105/tpc.11.12.2407	NA	1999	2407-2418	12	11
Ratcliff F G; MacFarlane S A; Baulcombe D C	Gene silencing without DNA: RNA-mediated cross-protection between viruses	Plant Cell	NA	NA	10.1105/tpc.11.7.1207	NA	1999	1207-1215	7	11
Hamilton A J; Baulcombe D C	A species of small antisense RNA in posttranscriptional gene silencing in plants	Science	NA	NA	10.1126/science.286.5441.950	NA	1999	950-952	5441	286
Stone S L; Arnoldo M; Goring D R	A breakdown of Brassica self-incompatibility in ARC1 antisense transgenic plants	Science	NA	NA	10.1126/science.286.5445.1729	NA	1999	1729-1731	5445	286
Kerdnaimongkol K; Woodson W R	Inhibition of catalase by antisense RNA increases susceptibility to oxidative stress and chilling injury in transgenic tomato plants	Journal of the American Society for Horticultural Science	NA	NA	10.21273/jashs.124.4.330	NA	1999	330-336	4	124
Trevanion S J; Ashton A R; Furbank R T	Antisense RNA inhibition of pyruvate, orthophosphate dikinase and NADP malate dehydrogenase in the C-4 plant Flaveria bidentis: analysis of plants with a mosaic phenotype	Australian Journal of Plant Physiology	NA	NA	NA	NA	1999	537-547	6	26
Hu W J; Harding S A; Lung J; Popko J L; Ralph J; Stokke D D; Tsai C J; Chiang V L	Repression of lignin biosynthesis promotes cellulose accumulation and growth in transgenic trees	Nature Biotechnology	NA	NA	NA	NA	1999	808-812	8	17
Baulcombe D	Viruses and gene silencing in plants	Archives of Virology	NA	NA	NA	NA	1999	189-201		NA
Kaothien P; Shimokawatoko Y; Kawaoka A; Yoshida K; Shinmyo A	A cis-element containing PAL-box functions in the expression of the wound-inducible peroxidase gene of horseradish	Plant Cell Reports	NA	NA	10.1007/s002990050773	NA	2000	558-562	6	19
Paul M J; Driscoll S P; Andralojc P J; Knight J S; Gray J C; Lawlor D W	Decrease of phosphoribulokinase activity by antisense RNA in transgenic tobacco: definition of the light environment under which phosphoribulokinase is not in large excess	Planta	NA	NA	10.1007/s004250000269	NA	2000	112-119	1	211
Capell T; Bassie L; Topsom L; Hitchin E; Christou P	Simultaneous reduction of the activity of two related enzymes, involved in early steps of the polyamine biosynthetic pathway, by a single antisense cDNA in transgenic rice	Molecular and General Genetics	NA	NA	10.1007/s004380000317	NA	2000	470-476	4	264
Dalmay T; Hamilton A; Rudd S; Angell S; Baulcombe D C	An RNA-Dependent RNA polymerase gene in Arabidopsis is required for posttranscriptional gene silencing mediated by a transgene but not by a virus	Cell	NA	NA	10.1016/s0092-8674(00)80864-8	NA	2000	543-553	5	101
Kim J; Leustek T	Repression of cystathionine gamma-synthase in Arabidopsis thaliana produces partial methionine auxotrophy and developmental abnormalities	Plant Science	NA	NA	10.1016/s0168-9452(99)00188-0	NA	2000	9-18	1	151
Kim C H; Jeong D H; An G H	Molecular cloning and characterization of OsLRK1 encoding a putative receptor-like protein kinase from Oryza sativa	Plant Science	NA	NA	10.1016/s0168-9452(99)00216-2	NA	2000	17-26	1	152
Migge A; Becker T W	Greenhouse-grown conditionally lethal tobacco plants obtained by expression of plastidic glutamine synthetase antisense RNA may contribute to biological safety	Plant Science	NA	NA	10.1016/s0168-9452(99)00232-0	NA	2000	107-112	2	153
Aida R; Kishimoto S; Tanaka Y; Shibata M	Modification of flower color in torenia (Torenia fournieri Lind.) by genetic transformation	Plant Science	NA	NA	10.1016/s0168-9452(99)00239-3	NA	2000	33-42	1	153
Neuhaus K; Grsic-Rausch S; Sauerteig S; Ludwig-Muller J	Arabidopsis plants transformed with nitrilase 1 or 2 in antisense direction are delayed in clubroot development	Journal of Plant Physiology	NA	NA	10.1016/s0176-1617(00)80243-6	NA	2000	756-761	5-6	156
Plasterk R H A; Ketting R F	The silence of the genes	Current Opinion in Genetics & Development	NA	NA	10.1016/s0959-437x(00)00128-3	NA	2000	562-567	5	10
Jacobsen S E; Sakai H; Finnegan E J; Cao X F; Meyerowitz E M	Ectopic hypermethylation of flower-specific genes in Arabidopsis	Current Biology	NA	NA	10.1016/s0960-9822(00)00324-9	NA	2000	179-186	4	10
Parrish S; Fleenor J; Xu S Q; Mello C; Fire A	Functional anatomy of a dsRNA trigger: Differential requirement for the two trigger strands in RNA interference	Molecular Cell	NA	NA	10.1016/s1097-2765(00)00106-4	NA	2000	1077-1087	5	6
Henzi M X; Christey M C; McNeil D L	Morphological characterisation and agronomic evaluation of transgenic broccoli (Brassica oleracea L. var. italica) containing an antisense ACC oxidase gene	Euphytica	NA	NA	10.1023/a:1003979801348	NA	2000	9-18	1	113
Wolters A M A; Visser R G F	Gene silencing in potato: allelic differences and effect of ploidy	Plant Molecular Biology	NA	NA	10.1023/a:1006476621946	NA	2000	377-386	2-3	43
Wassenegger M	RNA-directed DNA methylation	Plant Molecular Biology	NA	NA	10.1023/a:1006479327881	NA	2000	203-220	2-3	43
Wang M B; Waterhouse P M	High-efficiency silencing of a beta-glucuronidase gene in rice is correlated with repetitive transgene structure but is independent of DNA methylation	Plant Molecular Biology	NA	NA	10.1023/a:1006490331303	NA	2000	67-82	1	43
Wu K Q; Malik K; Tian L N; Brown D; Miki B	Functional analysis of a RPD3 histone deacetylase homologue in Arabidopsis thaliana	Plant Molecular Biology	NA	NA	10.1023/a:1006498413543	NA	2000	167-176	2	44
Hird D L; Paul W; Hollyoak J S; Scott R J	The restoration of fertility in male sterile tobacco demonstrates that transgene silencing can be mediated by T-DNA that has no DNA homology to the silenced transgene	Transgenic Research	NA	NA	10.1023/a:1008992619413	NA	2000	91-102	2	9
Levin J Z; de Framond A J; Tuttle A; Bauer M W; Heifetz P B	Methods of double-stranded RNA-mediated gene inactivation in Arabidopsis and their use to define an essential gene in methionine biosynthesis	Plant Molecular Biology	NA	NA	10.1023/a:1026584607941	NA	2000	759-775	6	44
Raines C A; Harrison E P; Olcer H; Lloyd J C	Investigating the role of the thiol-regulated enzyme sedoheptulose-1,7-bisphosphatase in the control of photosynthesis	Physiologia Plantarum	NA	NA	10.1034/j.1399-3054.2000.1100303.x	NA	2000	303-308	3	110
Gura T	A silence that speaks volumes	Nature	NA	NA	10.1038/35009245	NA	2000	804-808	6780	404
Amedeo P; Habu Y; Afsar K; Scheid O M; Paszkowski J	Disruption of the plant gene MOM releases transcriptional silencing of methylated genes	Nature	NA	NA	10.1038/35012108	NA	2000	203-206	6783	405
Smith N A; Singh S P; Wang M B; Stoutjesdijk P A; Green A G; Waterhouse P M	Gene expression - Total silencing by intron-spliced hairpin RNAs	Nature	NA	NA	10.1038/35030305	NA	2000	319-320	6802	407
Stam M; de Bruin R; van Blokland R; van der Hoorn R A L; Mol J N M; Kooter J M	Distinct features of post-transcriptional gene silencing by antisense transgenes in single copy and inverted T-DNA repeat loci	Plant Journal	NA	NA	10.1046/j.1365-313x.2000.00650.x	NA	2000	27-42	1	21
Yanagisawa S	Dof1 and Dof2 transcription factors are associated with expression of multiple genes involved in carbon metabolism in maize	Plant Journal	NA	NA	10.1046/j.1365-313x.2000.00685.x	NA	2000	281-288	3	21
Dornelas M C; van Lammeren A A M; Kreis M	Arabidopsis thaliana SHAGGY-related protein kinases (AtSK11 and 12) function in perianth and gynoecium development	Plant Journal	NA	NA	10.1046/j.1365-313x.2000.00691.x	NA	2000	419-429	5	21
Papenbrock J; Pfundel E; Mock H P; Grimm B	Decreased and increased expression of the subunit CHL I diminishes Mg chelatase activity and reduces chlorophyll synthesis in transgenic tobacco plants	Plant Journal	NA	NA	10.1046/j.1365-313x.2000.00724.x	NA	2000	155-164	2	22
Luo H; Lyznik L A; Gidoni D; Hodges T K	FLP-mediated recombination for use in hybrid plant production	Plant Journal	NA	NA	10.1046/j.1365-313x.2000.00782.x	NA	2000	423-430	3	23
Metzlaff M; O'Dell M; Hellens R; Flavell R B	Developmentally and transgene regulated nuclear processing of primary transcripts of chalcone synthase A in petunia	Plant Journal	NA	NA	10.1046/j.1365-313x.2000.00793.x	NA	2000	63-72	1	23
Bonhomme F; Kurz B; Melzer S; Bernier G; Jacqmard A	Cytokinin and gibberellin activate SaMADS A, a gene apparently involved in regulation of the floral transition in Sinapis alba	Plant Journal	NA	NA	10.1046/j.1365-313x.2000.00859.x	NA	2000	103-111	1	24
Jian O Y; Shao X; Li J Y	Indole-3-glycerol phosphate, a branchpoint of indole-3-acetic acid biosynthesis from the tryptophan biosynthetic pathway in Arabidopsis thaliana	Plant Journal	NA	NA	10.1046/j.1365-313x.2000.00883.x	NA	2000	327-333	3	24
Ruuska S A; von Caemmerer S; Badger M R; Andrews T J; Price G D; Robinson S A	Xanthophyll cycle, light energy dissipation and electron transport in transgenic tobacco with reduced carbon assimilation capacity	Australian Journal of Plant Physiology	NA	NA	10.1071/pp99162	NA	2000	289-300	4	27
Fagard M; Boutet S; Morel J B; Bellini C; Vaucheret H	AGO1, QDE-2, and RDE-1 are related proteins required for post-transcriptional gene silencing in plants, quelling in fungi, and RNA interference in animals	Proceedings of the National Academy of Sciences of the United States of America	NA	NA	10.1073/pnas.200217597	NA	2000	11650-11654	21	97
Mette M F; Aufsatz W; van der Winden J; Matzke M A; Matzke A J M	Transcriptional silencing and promoter methylation triggered by double-stranded RNA	Embo Journal	NA	NA	10.1093/emboj/19.19.5194	NA	2000	5194-5201	19	19
Jan F J; Fagoaga C; Pang S Z; Gonsalves D	A minimum length of N gene sequence in transgenic plants is required for RNA-mediated tospovirus resistance	Journal of General Virology	NA	NA	10.1099/0022-1317-81-1-235	NA	2000	235-242		81
Jan F J; Pang S Z; Tricoli D M; Gonsalves D	Evidence that resistance in squash mosaic comovirus coat protein-transgenic plants is affected by plant developmental stage and enhanced by combination of transgenes from different lines	Journal of General Virology	NA	NA	10.1099/0022-1317-81-9-2299	NA	2000	2299-2306		81
Blount J W; Korth K L; Masoud S A; Rasmussen S; Lamb C; Dixon R A	Altering expression of cinnamic acid 4-hydroxylase in transgenic plants provides evidence for a feedback loop at the entry point into the phenylpropanoid pathway	Plant Physiology	NA	NA	10.1104/pp.122.1.107	NA	2000	107-116	1	122
Pan L; Kawai M; Yano A; Uchimiya H	Nucleoside diphosphate kinase required for coleoptile elongation in rice	Plant Physiology	NA	NA	10.1104/pp.122.2.447	NA	2000	447-452	2	122
Ruuska S A; Andrews T J; Badger M R; Price G D; von Caemmerer S	The role of chloroplast electron transport and metabolites in modulating rubisco activity in tobacco. Insights from transgenic plants with reduced amounts of cytochrome b/f complex or glyceraldehyde 3-phosphate dehydrogenase	Plant Physiology	NA	NA	10.1104/pp.122.2.491	NA	2000	491-504	2	122
Papenbrock J; Mock H P; Tanaka R; Kruse E; Grimm B	Role of magnesium chelatase activity in the early steps of the tetrapyrrole biosynthetic pathway	Plant Physiology	NA	NA	10.1104/pp.122.4.1161	NA	2000	1161-1169	4	122
Dormann P; Voelker T A; Ohlrogge J B	Accumulation of palmitate in arabidopsis mediated by the acyl-acyl carrier protein thioesterase FATB1	Plant Physiology	NA	NA	10.1104/pp.123.2.637	NA	2000	637-643	2	123
Jackson S D; James P E; Carrera E; Prat S; Thomas B	Regulation of transcript levels of a potato gibberellin 20-oxidase gene by light and phytochrome B	Plant Physiology	NA	NA	10.1104/pp.124.1.423	NA	2000	423-430	1	124
Dalmay T; Hamilton A; Mueller E; Baulcombe D C	Potato virus X amplicons in arabidopsis mediate genetic and epigenetic gene silencing	Plant Cell	NA	NA	10.1105/tpc.12.3.369	NA	2000	369-379	3	12
Fagard M; Vaucheret H	(Trans)gene silencing in plants: How many mechanisms?	Annual Review of Plant Physiology and Plant Molecular Biology	NA	NA	10.1146/annurev.arplant.51.1.167	NA	2000	167-194		51
Shiba H; Kimura N; Takayama S; Hinata K; Suzuki A; Isogai A	Alteration of the self-incompatibility phenotype in Brassica by transformation of the antisense SLG gene	Bioscience Biotechnology and Biochemistry	NA	NA	10.1271/bbb.64.1016	NA	2000	1016-1024	5	64
Hackland A F; Coetzer C T; Rybicki E P; Thomson J A	Genetically engineered resistance in tobacco against South African strains of tobacco necrosis and cucumber mosaic viruses	South African Journal of Science	NA	NA	NA	NA	2000	33-38	1	96
Schulte J; Kearney C	Mapping of antisense inhibition sites in the leader region of brome mosaic virus RNA 3	Texas Journal of Science	NA	NA	NA	NA	2000	213-222	3	52
Meins F	RNA degradation and models for post-transcriptional gene silencing	Plant Molecular Biology	NA	NA	NA	NA	2000	261-273	2-3	43
Ueki S; Citovsky V	RNA commutes to work: regulation of plant gene expression by systemically transported RNA molecules	Bioessays	NA	NA	10.1002/bies.10027	NA	2001	1087-1090	12	23
Lough T J; Emerson S J; Lucas W J; Forster R L S	Trans-complementation of long-distance movement of White clover mosaic virus triple gene block (TGB) mutants: Phloem-associated movement of TGBp1	Virology	NA	NA	10.1006/viro.2001.1060	NA	2001	18-28	1	288
Chen G P; Wilson I D; Kim S H; Grierson D	Inhibiting expression of a tomato ripening-associated membrane protein increases organic acids and reduces sugar levels of fruit	Planta	NA	NA	10.1007/s004250000431	NA	2001	799-807	5-6	212
Carthew R W	Gene silencing by double-stranded RNA	Current Opinion in Cell Biology	NA	NA	10.1016/s0955-0674(00)00204-0	NA	2001	244-248	2	13
Jones L; Ratcliff F; Baulcombe D F	RNA-directed transcriptional gene silencing in plants can be inherited independently of the RNA trigger and requires Met1 for maintenance	Current Biology	NA	NA	10.1016/s0960-9822(01)00226-3	NA	2001	747-757	10	11
Coetzer C; Corsini D; Love S; Pavek J; Tumer N	Control of enzymatic browning in potato (Solanum tuberosum L.) by sense and antisense RNA from tomato polyphenol oxidase	Journal of Agricultural and Food Chemistry	NA	NA	10.1021/jf001217f	NA	2001	652-657	2	49
Talas-Ogras T; Kazan K; Gozukirmizi N	Decreased peroxidase activity in transgenic tobacco and its effect on lignification	Biotechnology Letters	NA	NA	10.1023/a:1005602213270	NA	2001	267-273	4	23
Antipova T V; Gapeeva T A; Luka Z A; Volotovskii I D	Transgenic tobacco plants low in phytochrome A content	Russian Journal of Plant Physiology	NA	NA	10.1023/a:1009004217856	NA	2001	210-215	2	48
Palecanda L; Sharrock R A	Molecular and phenotypic specificity of an antisense PHYB gene in Arabidopsis	Plant Molecular Biology	NA	NA	10.1023/a:1010686805488	NA	2001	89-97	1	46
Vaslin M F S; Vidal M S; Alves E D; Farinelli L; de Oliveira D E	Co-suppression mediated virus resistance in transgenic tobacco plants harboring the 3 '-untranslated region of Andean potato mottle virus	Transgenic Research	NA	NA	10.1023/a:1013015401546	NA	2001	489-499	6	10
Tabata K; Oba K; Suzuki K; Esaka M	Generation and properties of ascorbic acid-deficient transgenic tobacco cells expressing antisense RNA for L-galactono-1,4-lactone dehydrogenase	Plant Journal	NA	NA	10.1046/j.1365-313x.2001.01074.x	NA	2001	139-148	2	27
Wesley S V; Helliwell C A; Smith N A; Wang M B; Rouse D T; Liu Q; Gooding P S; Singh S P; Abbott D; Stoutjesdijk P A; Robinson S P; Gleave A P; Green A G; Waterhouse P M	Construct design for efficient, effective and high-throughput gene silencing in plants	Plant Journal	NA	NA	10.1046/j.1365-313X.2001.01105.x	NA	2001	581-590	6	27
Papenbrock J; Mishra S; Mock H P; Kruse E; Schmidt E K; Petersmann A; Braun H P; Grimm B	Impaired expression of the plastidic ferrochelatase by antisense RNA synthesis leads to a necrotic phenotype of transformed tobacco plants	Plant Journal	NA	NA	10.1046/j.1365-313X.2001.01126.x	NA	2001	41-50	1	28
Poolman M G; Olcer H; Lloyd J C; Raines C A; Fell D A	Computer modelling and experimental evidence for two steady states in the photosynthetic Calvin cycle	European Journal of Biochemistry	NA	NA	10.1046/j.1432-1327.2001.02153.x	NA	2001	2810-2816	10	268
Mach J M; Castillo A R; Hoogstraten R; Greenberg J T	The Arabidopsis-accelerated cell death gene ACD2 encodes red chlorophyll catabolite reductase and suppresses the spread of disease symptoms	Proceedings of the National Academy of Sciences of the United States of America	NA	NA	10.1073/pnas.021465298	NA	2001	771-776	2	98
Xie Z X; Fan B F; Chen C H; Chen Z X	An important role of an inducible RNA-dependent RNA polymerase in plant antiviral defense	Proceedings of the National Academy of Sciences of the United States of America	NA	NA	10.1073/pnas.111440998	NA	2001	6516-6521	11	98
Pors Y; Hansen U; Hoffmann P	Compensation of differences in light absorption at the levels of photosynthetic primary processes, CO2 uptake and growth of tobacco plants	Journal of Plant Physiology	NA	NA	10.1078/0176-1617-00579	NA	2001	1555-1564	12	158
Harrison E P; Olcer H; Lloyd J C; Long S P; Raines C A	Small decreases in SBPase cause a linear decline in the apparent RuBP regeneration rate, but do not affect Rubisco carboxylation capacity	Journal of Experimental Botany	NA	NA	10.1093/jexbot/52.362.1779	NA	2001	1779-1784	362	52
Furuichi T; Cunningham K W; Muto S	A putative two pore channel AtTPC1 mediates Ca2+ flux in Arabidopsis leaf cells	Plant and Cell Physiology	NA	NA	10.1093/pcp/pce145	NA	2001	900-905	9	42
Ishimura K; Hirose T; Aoki N; Takahashi S; Ono K; Yamamoto S; Wu J Z; Saji S; Baba T; Ugaki M; Matsumoto T; Ohsugi R	Antisense expression of a rice sucrose transporter OsSUT1 in rice (Oryza sativa L.)	Plant and Cell Physiology	NA	NA	10.1093/pcp/pce148	NA	2001	1181-1185	10	42
Skirpan A L; McCubbin A G; Ishimizu T; Wang X; Hu Y; Dowd P E; Ma H; Kao T H	Isolation and characterization of kinase interacting protein 1, a pollen protein that interacts with the kinase domain of PRK1, a receptor-like kinase of petunia	Plant Physiology	NA	NA	10.1104/pp.126.4.1480	NA	2001	1480-1492	4	126
Kim S H; Arnold D; Lloyd A; Roux S J	Antisense expression of an Arabidopsis Ran binding protein renders transgenic roots hypersensitive to auxin and alters auxin-induced root growth and development by arresting mitotic progress	Plant Cell	NA	NA	10.1105/tpc.13.12.2619	NA	2001	2619-2630	12	13
Mallory A C; Ely L; Smith T H; Marathe R; Anandalakshmi R; Fagard M; Vaucheret H; Pruss G; Bowman L; Vance V B	HC-Pro suppression of transgene silencing eliminates the small RNAs but not transgene methylation or the mobile signal	Plant Cell	NA	NA	10.1105/tpc.13.3.571	NA	2001	571-583	3	13
Lally D; Ingmire P; Tong H Y; He Z H	Antisense expression of a cell wall-associated protein kinase, WAK4, inhibits cell elongation and alters morphology	Plant Cell	NA	NA	10.1105/tpc.13.6.1317	NA	2001	1317-1331	6	13
Vance V; Vaucheret H	RNA silencing in plants - Defense and counterdefense	Science	NA	NA	10.1126/science.1061334	NA	2001	2277-2280	5525	292
Martienssen R A; Colot V	DNA methylation and epigenetic inheritance in plants and filamentous fungi	Science	NA	NA	10.1126/science.293.5532.1070	NA	2001	1070-1074	5532	293
Matsuoka M; Furbank R T; Fukayama H; Miyao M	Molecular engineering of C-4 photosynthesis	Annual Review of Plant Physiology and Plant Molecular Biology	NA	NA	10.1146/annurev.arplant.52.1.297	NA	2001	297-314		52
Takasaki T; Hatakeyama K; Watanabe M; Toriyama K; Hinata K	Homology-dependent suppression of stigma phenotype by an antisense S-locus glycoprotein (SLG) gene in Brassica rapa L	Breeding Science	NA	NA	10.1270/jsbbs.51.89	NA	2001	89-94	2	51
Wei J H; Zhao H Y; Zhang J Y; Liu H R; Song Y R	Cloning of cDNA encoding CCoAOMT from Populus tomentosa and downregulation of lignin content in transgenic plant expressing antisense gene	Acta Botanica Sinica	NA	NA	NA	NA	2001	1179-1183	11	43
Talou J R; Verberne M C; Muljono R A B; van Tegelen L J P; Bernal B G; Linthorst H J M; Wullems G J; Bol J F; Verpoorte R	Isochorismate synthase transgenic expression in Catharanthus roseus cell suspensions	Plant Physiology and Biochemistry	NA	NA	NA	NA	2001	595-602	7-8	39
Bernstein E; Denli A M; Hannon G J	The rest is silence	Rna	NA	NA	NA	NA	2001	1509-1521	11	7
De Buck S; Van Montagu M; Depicker A	Transgene silencing of invertedly repeated transgenes is released upon deletion of one of the transgenes involved	Plant Molecular Biology	NA	NA	NA	NA	2001	433-445	4	46
Molnar G; Bancos S; Nagy F; Szekeres M	Characterisation of BRH1, a brassinosteroid-responsive RING-H2 gene from Arabidopsis thaliana	Planta	NA	NA	10.1007/s00425-001-0723-z	NA	2002	127-133	1	215
Morot-Gaudry-Talarmain Y; Rockel P; Moureaux T; Quillere I; Leydecker M T; Kaiser W M; Morot-Gaudry J F	Nitrite accumulation and nitric oxide emission in relation to cellular signaling in nitrite reductase antisense tobacco	Planta	NA	NA	10.1007/s00425-002-0816-3	NA	2002	708-715	5	215
Han Y; Grierson D	The influence of inverted repeats on the production of small antisense RNAs involved in gene silencing	Molecular Genetics and Genomics	NA	NA	10.1007/s00438-002-0696-z	NA	2002	629-635	5	267
Dai N; German M A; Matsevitz T; Hanael R; Swartzberg D; Yeselson Y; Petreikov M; Schaffer A A; Granot D	LeFRK2, the gene encoding the major fructokinase in tomato fruits, is not required for starch biosynthesis in developing fruits	Plant Science	NA	NA	10.1016/s0168-9452(01)00583-0	NA	2002	423-430	3	162
Keetman U; Mock H P; Grimm B	Kinetics of antioxidative defence responses to photosensitisation in porphyrin-accumulating tobacco plants	Plant Physiology and Biochemistry	NA	NA	10.1016/s0981-9428(02)01400-6	NA	2002	697-707	6-8	40
Makeyev E V; Bamford D H	Cellular RNA-dependent RNA polymerase involved posttranscriptional gene silencing has two distinct activity modes	Molecular Cell	NA	NA	10.1016/s1097-2765(02)00780-3	NA	2002	1417-1427	6	10
Wang M B; Waterhouse P M	Application of gene silencing in plants	Current Opinion in Plant Biology	NA	NA	10.1016/s1369-5266(02)00236-4	NA	2002	146-150	2	5
Kaothien P; Kawaoka A; Ebinuma H; Yoshida K; Shinmyo A	Ntlim1, a PAL-box binding factor, controls promoter activity of the horseradish wound-inducible peroxidase gene	Plant Molecular Biology	NA	NA	10.1023/a:1015504515492	NA	2002	591-599	6	49
Hiriart J B; Lehto K; Tyystjarvi E; Junttila T; Aro E M	Suppression of a key gene involved in chlorophyll biosynthesis by means of virus-inducing gene silencing	Plant Molecular Biology	NA	NA	10.1023/a:1016000627231	NA	2002	213-224	2	50
Yukawa Y; Matousek J; Grimm M; Vrba L; Steger G; Sugiura M; Beier H	Plant 7SL RNA and tRNA(Tyr) genes with inserted antisense sequences are efficiently expressed in an in vitro transcription system from Nicotiana tabacum cells	Plant Molecular Biology	NA	NA	10.1023/a:1019905730397	NA	2002	713-723	4-5	50
Bieri S; Potrykus I; Futterer J	Geminivirus sequences as bidirectional transcription termination/polyadenylation signals for economic construction of stably expressed transgenes	Molecular Breeding	NA	NA	10.1023/a:1020391827306	NA	2002	107-117	1-2	10
Vavilin D V; Vermaas W F J	Regulation of the tetrapyrrole biosynthetic pathway leading to heme and chlorophyll in plants and cyanobacteria	Physiologia Plantarum	NA	NA	10.1034/j.1399-3054.2002.1150102.x	NA	2002	9-24	1	115
Hannon G J	RNA interference	Nature	NA	NA	10.1038/418244a	NA	2002	244-251	6894	418
Hajirezaei M R; Peisker M; Tschiersch H; Palatnik J F; Valle E M; Carrillo N; Sonnewald U	Small changes in the activity of chloroplastic NADP(+)-dependent ferredoxin oxidoreductase lead to impaired plant growth and restrict photosynthetic activity of transgenic tobacco plants	Plant Journal	NA	NA	10.1046/j.0960-7412.2001.01209.x	NA	2002	281-293	3	29
Han Y H; Grierson D	Relationship between small antisense RNAs and aberrant RNAs associated with sense transgene mediated gene silencing in tomato	Plant Journal	NA	NA	10.1046/j.1365-313x.2002.01236.x	NA	2002	509-519	4	29
Buhr T; Sato S; Ebrahim F; Xing A Q; Zhou Y; Mathiesen M; Schweiger B; Kinney A; Staswick P; Clemente T	Ribozyme termination of RNA transcripts down-regulate seed fatty acid genes in transgenic soybean	Plant Journal	NA	NA	10.1046/j.1365-313X.2002.01283.x	NA	2002	155-163	2	30
Holzberg S; Brosio P; Gross C; Pogue G P	Barley stripe mosaic virus-induced gene silencing in a monocot plant	Plant Journal	NA	NA	10.1046/j.1365-313X.2002.01291.x	NA	2002	315-327	3	30
Ma C L; Mitra A	Intrinsic direct repeats generate consistent post-transcriptional gene silencing in tobacco	Plant Journal	NA	NA	10.1046/j.1365-313X.2002.01332.x	NA	2002	37-49	1	31
Thelen J J; Ohlrogge J B	Both antisense and sense expression of biotin carboxyl carrier protein isoform 2 inactivates the plastid acetyl-coenzyme A carboxylase in Arabidopsis thaliana	Plant Journal	NA	NA	10.1046/j.1365-313X.2002.01435.x	NA	2002	419-431	4	32
Maggio A; McCully M G; Kerdnaimongkol K; Bressan R A; Hasegawa P M; Joly R J	The ascorbic acid cycle mediates signal transduction leading to stress-induced stomatal closure	Functional Plant Biology	NA	NA	10.1071/pp01259	NA	2002	845-852	7	29
Klahre U; Crete P; Leuenberger S A; Iglesias V A; Meins F	High molecular weight RNAs and small interfering RNAs induce systemic posttranscriptional gene silencing in plants	Proceedings of the National Academy of Sciences of the United States of America	NA	NA	10.1073/pnas.182204199	NA	2002	11981-11986	18	99
Kalantidis K; Psaradakis S; Tabler M; Tsagris M	The occurrence of CMV-specific short RNAs in transgenic tobacco expressing virus-derived double-stranded RNA is indicative of resistance to the virus	Molecular Plant-Microbe Interactions	NA	NA	10.1094/mpmi.2002.15.8.826	NA	2002	826-833	8	15
Krupinska K; Haussuhl K; Schafer A; van der Kooij T A W; Leckband G; Lorz H; Falk J	A novel nucleus-targeted protein is expressed in barley leaves during senescence and pathogen infection	Plant Physiology	NA	NA	10.1104/pp.008565	NA	2002	1172-1180	3	130
Jimenez-Bermudez S; Redondo-Nevado J; Munoz-Blanco J; Caballero J L; Lopez-Aranda J M; Valpuesta V; Pliego-Alfaro F; Quesada M A; Mercado J A	Manipulation of strawberry fruit softening by antisense expression of a pectate lyase gene	Plant Physiology	NA	NA	10.1104/pp.010671	NA	2002	751-759	2	128
Park S U; Yu M; Facchini P J	Antisense RNA-mediated suppression of benzophenanthridine alkaloid biosynthesis in transgenic cell cultures of California poppy	Plant Physiology	NA	NA	10.1104/pp.010741	NA	2002	696-706	2	128
Savidge B; Weiss J D; Wong Y H H; Lassner M W; Mitsky T A; Shewmaker C K; Post-Beittenmiller D; Valentin H E	Isolation and characterization of homogentisate phytyltransferase genes from Synechocystis sp PCC 6803 and Arabidopsis	Plant Physiology	NA	NA	10.1104/pp.010747	NA	2002	321-332	1	129
Moffatt B A; Stevens Y Y; Allen M S; Snider J D; Pereira L A; Todorova M I; Summers P S; Weretilnyk E A; Martin-McCaffrey L; Wagner C	Adenosine kinase deficiency is associated with developmental abnormalities and reduced transmethylation	Plant Physiology	NA	NA	10.1104/pp.010880	NA	2002	812-821	3	128
Busch M; Seuter A; Hain R	Functional analysis of the early steps of carotenoid biosynthesis in tobacco	Plant Physiology	NA	NA	10.1104/pp.128.2.439	NA	2002	439-453	2	128
Mou Z L; Wang X Q; Fu Z M; Dai Y; Han C; Ouyang J; Bao F; Hu Y X; Li J Y	Silencing of phosphoethanolamine N-methyltransferase results in temperature-sensitive male sterility and salt hypersensitivity in Arabidopsis	Plant Cell	NA	NA	10.1105/tpc.001701	NA	2002	2031-2043	9	14
Chen X J; Smith M D; Fitzpatrick L; Schnell D J	In vivo analysis of the role of atTic20 in protein import into chloroplasts	Plant Cell	NA	NA	10.1105/tpc.010336	NA	2002	641-654	3	14
He Y H; Gan S S	A gene encoding an acyl hydrolase is involved in leaf senescence in Arabidopsis	Plant Cell	NA	NA	10.1105/tpc.010422	NA	2002	805-815	4	14
Chong J; Baltz R; Schmitt C; Beffa R; Fritig B; Saindrenan P	Downregulation of a pathogen-responsive tobacco UDP-Glc : phenylpropanoid glucosyltransferase reduces scopoletin glucoside accumulation, enhances oxidative stress, and weakens virus resistance	Plant Cell	NA	NA	10.1105/tpc.010436	NA	2002	1093-1107	5	14
Itoh H; Ueguchi-Tanaka M; Sakamoto T; Kayano T; Tanaka H; Ashikari M; Matsuoka M	Modification of rice plant height by suppressing the height-controlling gene, D18, in rice	Breeding Science	NA	NA	10.1270/jsbbs.52.215	NA	2002	215-218	3	52
Morimoto T; Suzuki Y; Yamaguchi I	Effects of partial suppression of ribosomal protein s6 on organ formation in Arabidopsis thaliana	Bioscience Biotechnology and Biochemistry	NA	NA	10.1271/bbb.66.2437	NA	2002	2437-2443	11	66
Zhao H Y; Wei J H; Zhang J Y; Liu H R; Wang T; Song Y R	Lignin biosynthesis by suppression of two O-methyltransferases	Chinese Science Bulletin	NA	NA	10.1360/02tb9245	NA	2002	1092-1095	13	47
Im Y J; Han O; Chung G C; Cho B H	Antisense expression of an Arabidopsis omega-3 fatty acid desaturase gene reduces salt/drought tolerance in transgenic tobacco plants	Molecules and Cells	NA	NA	NA	NA	2002	264-271	2	13
Wi S J; Park K Y	Antisense expression of carnation cDNA encoding ACC synthase or ACC oxidase enhances polyamine content and abiotic stress tolerance in transgenic tobacco plants	Molecules and Cells	NA	NA	NA	NA	2002	209-220	2	13
Wang D; Kong D D; Ju C L; Hu Y; He Y K; Sun J S	Effects of tobacco plastid division genes NtFtsZ1 and NtFtsZ2 on the division and morphology of chloroplasts	Acta Botanica Sinica	NA	NA	NA	NA	2002	838-844	7	44
Jakubowicz M	Structure, catalytic activity and evolutionary relationships of 1-aminocyclopropane-1-carboxylate synthase, the key enzyme of ethylene synthesis in higher plants	Acta Biochimica Polonica	NA	NA	NA	NA	2002	757-774	3	49
Murray S L; Thompson G; Visser A; Berger D K	Transgenic potatoes (cv. Late Harvest) show increased tolerance to potato leafroll virus in greenhouse and field trials	South African Journal of Science	NA	NA	NA	NA	2002	97-101	1-2	98
Arenz C; Schepers U	RNA interference: from an ancient mechanism to a state of the art therapeutic application?	Naturwissenschaften	NA	NA	10.1007/s00114-003-0441-4	NA	2003	345-359	8	90
Siritunga D; Sayre R T	Generation of cyanogen-free transgenic cassava	Planta	NA	NA	10.1007/s00425-003-1005-8	NA	2003	367-373	3	217
Asad S; Haris W A A; Bashir A; Zafar Y; Malik K A; Malik N N; Lichtenstein C P	Transgenic tobacco expressing geminiviral RNAs are resistant to the serious viral pathogen causing cotton leaf curl disease	Archives of Virology	NA	NA	10.1007/s00705-003-0179-5	NA	2003	2341-2352	12	148
Li Y H; Kajita S; Kawai S; Katayama Y; Morohoshi N	Down-regulation of an anionic peroxidase in transgenic aspen and its effect on lignin characteristics	Journal of Plant Research	NA	NA	10.1007/s10265-003-0087-5	NA	2003	175-182	3	116
Andrews T J; Whitney S M	Manipulating ribulose bisphosphate carboxylase/oxygenase in the chloroplasts of higher plants	Archives of Biochemistry and Biophysics	NA	NA	10.1016/s0003-9861(03)00100-0	NA	2003	159-169	2	414
Tsabary G; Shani Z; Roiz L; Levy I; Riov J; Shoseyov O	Abnormal 'wrinkled' cell walls and retarded development of transgenic Arabidopsis thaliana plants expressing endo-1,4-beta-glucanase (cel1) antisense	Plant Molecular Biology	NA	NA	10.1023/a:1021162321527	NA	2003	213-224	2	51
Davies K M; Schwinn K E; Deroles S C; Manson D G; Lewis D H; Bloor S J; Bradley J M	Enhancing anthocyanin production by altering competition for substrate between flavonol synthase and dihydroflavonol 4-reductase	Euphytica	NA	NA	10.1023/a:1024018729349	NA	2003	259-268	3	131
Jang S H; Lee B; Kim C; Kim S J; Yim J; Han J J; Lee S; Kim S R; An G	The OsFOR1 gene encodes a polygalacturonase-inhibiting protein (PGIP) that regulates floral organ number in rice	Plant Molecular Biology	NA	NA	10.1023/B:PLAN.0000006940.89955.f1	NA	2003	357-369	3	53
Bhat R A; Riehl M; Santandrea G; Velasco R; Slocombe S; Donn G; Steinbiss H H; Thompson R D; Becker H A	Alteration of GCN5 levels in maize reveals dynamic responses to manipulating histone acetylation	Plant Journal	NA	NA	10.1046/j.1365-313X.2003.01642.x	NA	2003	455-469	3	33
Brummell D A; Balint-Kurti P J; Harpster M H; Palys J M; Oeller P W; Gutterson N	Inverted repeat of a heterologous 3 '-untranslated region for high-efficiency, high-throughput gene silencing	Plant Journal	NA	NA	10.1046/j.1365-313X.2003.01659.x	NA	2003	793-800	4	33
Yui R; Iketani S; Mikami T; Kubo T	Antisense inhibition of mitochondrial pyruvate dehydrogenase E1 alpha subunit in anther tapetum causes male sterility	Plant Journal	NA	NA	10.1046/j.1365-313X.2003.01704.x	NA	2003	57-66	1	34
Guo H S; Fei J F; Xie Q; Chua N H	A chemical-regulated inducible RNAi system in plants	Plant Journal	NA	NA	10.1046/j.1365-313X.2003.01723.x	NA	2003	383-392	3	34
Lechtenberg B; Schubert D; Forsbach A; Gils M; Schmidt R	Neither inverted repeat T-DNA configurations nor arrangements of tandemly repeated transgenes are sufficient to trigger transgene silencing	Plant Journal	NA	NA	10.1046/j.1365-313X.2003.01746.x	NA	2003	507-517	4	34
German M A; Dai N; Matsevitz T; Hanael R; Petreikov M; Bernstein N; Ioffe M; Shahak Y; Schaffer A A; Granot D	Suppression of fructokinase encoded by LeFRK2 in tomato stem inhibits growth and causes wilting of young leaves	Plant Journal	NA	NA	10.1046/j.1365-313X.2003.01765.x	NA	2003	837-846	6	34
Palatnik J F; Tognetti V B; Poli H O; Rodriguez R E; Blanco N; Gattuso M; Hajirezaei M R; Sonnewald U; Valle E M; Carrillo N	Transgenic tobacco plants expressing antisense ferredoxin-NADP(H) reductase transcripts display increased susceptibility to photo-oxidative damage	Plant Journal	NA	NA	10.1046/j.1365-313X.2003.01809.x	NA	2003	332-341	3	35
Chen S; Hofius D; Sonnewald U; Bornke F	Temporal and spatial control of gene silencing in transgenic plants by inducible expression of double-stranded RNA	Plant Journal	NA	NA	10.1046/j.1365-313X.2003.01914.x	NA	2003	731-740	5	36
Halitschke R; Baldwin I T	Antisense LOX expression increases herbivore performance by decreasing defense responses and inhibiting growth-related transcriptional reorganization in Nicotiana attenuata	Plant Journal	NA	NA	10.1046/j.1365-313X.2003.01921.x	NA	2003	794-807	6	36
Bollenbach T J; Tatman D A; Stern D B	CSP41a, a multifunctional RNA-binding protein, initiates mRNA turnover in tobacco chloroplasts	Plant Journal	NA	NA	10.1046/j.1365-313X.2003.01935.x	NA	2003	842-852	6	36
Bucciaglia P A; Zimmermann E; Smith A G	Functional analysis of a beta-1,3-glucanase gene (Tag 1) with anther-specific RNA and protein accumulation using antisense RNA inhibition	Journal of Plant Physiology	NA	NA	10.1078/0176-1617-01207	NA	2003	1367-1373	11	160
Zhao H Y; Wei J H; Lu J; Song Y R; Wang T; Zhu Z Q	cDNA cloning and functional analysis of 4-coumarate - CoA: ligase (4CL) gene in Chinese white aspen	Progress in Natural Science-Materials International	NA	NA	10.1080/10020070312331344610	NA	2003	895-900	12	13
Hiwasa K; Kinugasa Y; Amano S; Hashimoto A; Nakano R; Inaba A; Kubo Y	Ethylene is required for both the initiation and progression of softening in pear (Pyrus communis L.) fruit	Journal of Experimental Botany	NA	NA	10.1093/jxb/erg073	NA	2003	771-779	383	54
Tanaka R; Hirashima M; Satoh S; Tanaka A	The Arabidopsis-accelerated cell death gene ACD1 is involved in oxygenation of pheophorbide a: Inhibition of the pheophorbide a oxygenase activity does not lead to the \Stay-Green\ phenotype in Arabidopsis	Plant and Cell Physiology	NA	NA	10.1093/pcp/pcg172	NA	2003	1266-1274	12	44
Mitter N; Sulistyowati E; Dietzgen R G	Cucumber mosaic virus infection transiently breaks dsRNA-Induced Transgenic immunity to Potato virus Y in tobacco	Molecular Plant-Microbe Interactions	NA	NA	10.1094/mpmi.2003.16.10.936	NA	2003	936-944	10	16
Tenllado F; Barajas D; Vargas M; Atencio F A; Gonzalez-Jara P; Diaz-Ruiz J R	Transient expression of homologous hairpin RNA causes interference with plant virus infection and is overcome by a virus encoded suppressor of gene silencing	Molecular Plant-Microbe Interactions	NA	NA	10.1094/mpmi.2003.16.2.149	NA	2003	149-158	2	16
Hiriart J B; Aro E M; Lehto K	Dynamics of the VIGS-Mediated chimeric silencing of the Nicotiana benthamiana ChIH gene and of the tobacco mosaic virus vector	Molecular Plant-Microbe Interactions	NA	NA	10.1094/mpmi.2003.16.2.99	NA	2003	99-106	2	16
Van Houdt H; Bleys A; Depicker A	RNA target sequences promote spreading of RNA silencing	Plant Physiology	NA	NA	10.1104/pp.009407	NA	2003	245-253	1	131
Roudier F; Fedorova E; Lebris M; Lecomte P; Gyorgyey J; Vaubert D; Horvath G; Abad P; Kondorosi A; Kondorosi E	The Medicago species A2-type cyclin is auxin regulated and involved in meristem formation but dispensable for endoreduplication-associated developmental programs	Plant Physiology	NA	NA	10.1104/pp.102.011122	NA	2003	1091-1103	3	131
Kubien D S; von Cammerer S; Furbank R T; Sage R F	C-4 photosynthesis at low temperature. A study using transgenic plants with reduced amounts of Rubisco	Plant Physiology	NA	NA	10.1104/pp.103.021246	NA	2003	1577-1585	3	132
Golovkin M; Reddy A S N	Expression of U1 small nuclear ribonucleoprotein 70K antisense transcript using APETALA3 promoter suppresses the development of sepals and petals	Plant Physiology	NA	NA	10.1104/pp.103.023192	NA	2003	1884-1891	4	132
Kusaba M; Miyahara K; Iida S; Fukuoka H; Takano T; Sassa H; Nishimura M; Nishio T	Low glutelin content1: A dominant mutation that suppresses the glutelin multigene family via RNA silencing in rice	Plant Cell	NA	NA	10.1105/tpc.011452	NA	2003	1455-1467	6	15
Yu Y; Steinmetz A; Meyer D; Brown S; Shen W H	The tobacco A-type cyclin, Nicta;CYCA3;2, at the nexus of cell division and differentiation	Plant Cell	NA	NA	10.1105/tpc.015990	NA	2003	2763-2777	12	15
Qu F; Ren T; Morris T J	The coat protein of turnip crinkle virus suppresses posttranscriptional gene silencing at an early initiation step	Journal of Virology	NA	NA	10.1128/jvi.77.1.511-522.2003	NA	2003	511-522	1	77
Segal G; Song R T; Messing J	A new opaque variant of maize by a single dominant RNA-interference-inducing transgene	Genetics	NA	NA	NA	NA	2003	387-397	1	165
Tada Y; Akagi H; Fujimura T; Matsuda T	Effect of an antisense sequence on rice allergen genes comprising a multigene family	Breeding Science	NA	NA	NA	NA	2003	61-67	1	53
Muller Renate; Stummann Bjarne M	Genetic regulation of ethylene perception and signal transduction related to flower senescence	Journal of Food Agriculture & Environment	NA	NA	NA	NA	2003	87-94	1	1
Yan Y X; An C G; Li L; Gu J Y; Wang L J; Mi S L; Chen Z L	The sense and antisense expression of gibberellin 20-oxidase gene (rga5) in rice and its effects on GA(1) level and agronomic traits	Chinese Science Bulletin	NA	NA	NA	NA	2003	443-448	5	48
Thipyapong P; Hunt M D; Steffens J C	Antisense downregulation of polyphenol oxidase results in enhanced disease susceptibility	Planta	NA	NA	10.1007/s00425-004-1330-6	NA	2004	105-117	1	220
Fofana I B F; Sangare A; Collier R; Taylor C; Fauquet C M	A geminivirus-induced gene silencing system for gene function validation in cassava	Plant Molecular Biology	NA	NA	10.1007/s11103-004-0161-y	NA	2004	613-624	4	56
Eckhardt U; Grimm B; Hortensteiner S	Recent advances in chlorophyll biosynthesis and breakdown in higher plants	Plant Molecular Biology	NA	NA	10.1007/s11103-004-2331-3	NA	2004	1-14	1	56
Siritunga D; Sayre R	Engineering cyanogen synthesis and turnover in cassava (Manihot esculenta)	Plant Molecular Biology	NA	NA	10.1007/s11103-004-3415-9	NA	2004	661-669	4	56
Oomen Rjfj; Tzitzikas E N; Bakx E J; Straatman-Engelen I; Bush M S; McCann M C; Schols H A; Visser R G F; Vincken J P	Modulation of the cellulose content of tuber cell walls by antisense expression of different potato (Solanum tuberosum L.) CesA clones	Phytochemistry	NA	NA	10.1016/j.phytochem.2003.12.019	NA	2004	535-546	5	65
Liu N; Yang Y T; Liu H H; Yang G D; Zhang N H; Zheng C C	NTZIP antisense plants show reduced chlorophyll levels	Plant Physiology and Biochemistry	NA	NA	10.1016/j.plaphy.2004.02.007	NA	2004	321-327	4	42
Tenllado Francisco	RNA interference as a new biotechnological tool for the control of virus diseases in plants	Virus Research	NA	NA	10.1016/j.virusres.2004.01.019	NA	2004	85-96		102
Bhalla P L; Singh M B	Knocking out expression of plant allergen genes	Methods	NA	NA	10.1016/j.ymeth.2003.08.011	NA	2004	340-345	3	32
Sivaraman I; Arumugam N; Sodhi Y S; Gupta V; Mukhopadhyay A; Pradhan A K; Burma P K; Pental D	Development of high oleic and low linoleic acid transgenics in a zero erucic acid Brassica juncea L. (Indian mustard) line by antisense suppression of the fad2 gene	Molecular Breeding	NA	NA	10.1023/B:MOLB.0000034092.47934.d6	NA	2004	365-375	4	13
Missiou A; Kalantidis K; Boutla A; Tzortzakaki S; Tabler M; Tsagris M	Generation of transgenic potato plants highly resistant to potato virus Y (PVY) through RNA silencing	Molecular Breeding	NA	NA	10.1023/b:molb.0000038006.32812.52	NA	2004	185-197	2	14
Korostyleva T V; Odintsova T I; Kozlovskaya G V; Pukhalskiy V A	Analysis of the proteins in the leaves of transgenic tobacco plants expressing double-stranded RNA upon viral infection	Russian Journal of Genetics	NA	NA	10.1023/B:RUGE.0000024980.29304.b0	NA	2004	425-430	4	40
Antipova T V; Gapeeva T A; Volotovsky I D	Photoregulation of protochlorophyllide oxidoreductase and Rubisco large subunit accumulation in phytochrome A-deficient transgenic tobacco plants	Russian Journal of Plant Physiology	NA	NA	10.1023/B:RUPP.0000019206.95008.4d	NA	2004	152-155	2	51
Bustos R; Fahy B; Hylton C M; Seale R; Nebane N M; Edwards A; Martin C; Smith A M	Starch granule initiation is controlled by a heteromultimeric isoamylase in potato tubers	Proceedings of the National Academy of Sciences of the United States of America	NA	NA	10.1073/pnas.0305920101	NA	2004	2215-2220	7	101
Strader L C; Ritchie S; Soule J D; McGinnis K M; Steber C M	Recessive-interfering mutations in the gibberellin signaling gene SLEEPY1 are rescued by overexpression of its homologue, SNEEZY	Proceedings of the National Academy of Sciences of the United States of America	NA	NA	10.1073/pnas.0404287101	NA	2004	12771-12776	34	101
Miki D; Shimamoto K	Simple RNAi vectors for stable and transient suppression of gene function in rice	Plant and Cell Physiology	NA	NA	10.1093/pcp/pch048	NA	2004	490-495	4	45
Morino K; Olsen O A; Shimamoto K	Silencing of the aleurone-specific Ltp2-gus gene in transgenic rice is reversed by transgene rearrangements and loss of aberrant transcripts	Plant and Cell Physiology	NA	NA	10.1093/pcp/pch172	NA	2004	1500-1508	10	45
Noris E; Lucioli A; Tavazza R; Caciagli P; Accotto G P; Tavazza M	Tomato yellow leaf curl Sardinia virus can overcome transgene-mediated RNA silencing of two essential viral genes	Journal of General Virology	NA	NA	10.1099/vir.0.79944-0	NA	2004	1745-1749		85
Kleczkowski L A; Geisler M; Ciereszko I; Johansson H	UDP-Glucose pyrophosphorylase. An old protein with new tricks	Plant Physiology	NA	NA	10.1104/pp.103.036053	NA	2004	912-918	3	134
Schubert D; Lechtenberg B; Forsbach A; Gils M; Bahadur S; Schmidt R	Silencing in Arabidopsis T-DNA transformants: The predominant role of a gene-specific RNA sensing mechanism versus position effects	Plant Cell	NA	NA	10.1105/tpc.104.024547	NA	2004	2561-2572	10	16
Schmidt D D; Kessler A; Kessler D; Schmidt S; Lim M; Gase K; Baldwin I T	Solanum nigrum: A model ecological expression system and its tools	Molecular Ecology	NA	NA	10.1111/j.1365-294X.2004.02111.x	NA	2004	981-995	5	13
Von Caemmerer S; Quinn V; Hancock N C; Price G D; Furbank R T; Ludwig M	Carbonic anhydrase and C-4 photosynthesis: a transgenic analysis	Plant Cell and Environment	NA	NA	10.1111/j.1365-3040.2003.01157.x	NA	2004	697-703	6	27
Garcia-Perez R D; Van Houdt H; Depicker A	Spreading of post-transcriptional gene silencing along the target gene promotes systemic silencing	Plant Journal	NA	NA	10.1111/j.1365-313X.2004.02067.x	NA	2004	594-602	4	38
Halitschke R; Ziegler J; Keinanen M; Baldwin I T	Silencing of hydroperoxide lyase and allene oxide synthase reveals substrate and defense signaling crosstalk in Nicotiana attenuata	Plant Journal	NA	NA	10.1111/j.1365-313X.2004.02185.x	NA	2004	35-46	1	40
Simkin A J; Schwartz S H; Auldridge M; Taylor M G; Klee H J	The tomato carotenoid cleavage dioxygenase 1 genes contribute to the formation of the flavor volatiles beta-ionone, pseudoionone, and geranylacetone	Plant Journal	NA	NA	10.1111/j.1365-313X.2004.02263.x	NA	2004	882-892	6	40
Horiguchi G	RNA silencing in plants: a shortcut to functional analysis	Differentiation	NA	NA	10.1111/j.1432-0436.2004.07202005.x	NA	2004	65-73	2-3	72
Im Y; Kim M S; Yang K Y; Kim Y; Back K; Cho B H	Antisense expression of a omega-3 fatty acid desaturase gene in tobacco plants enhances susceptibility against pathogens	Canadian Journal of Botany-Revue Canadienne De Botanique	NA	NA	10.1139/b03-151	NA	2004	297-303	3	82
Matzke M A; Matzke A J M	Planting the seeds of a a new paradigm	Plos Biology	NA	NA	10.1371/journal.pbio.0020133	NA	2004	582-586	5	2
Jana S; Chakraborty C; Nandi S	Mechanisms and roles of the RNA-based gene silencing	Electronic Journal of Biotechnology	NA	NA	NA	NA	2004		3	7
Iyer M; Slovin J P; Epstein E; Cohen J D	Transgenic tomato plants with a modified ability to synthesize indole-3-acetyl-beta-1-O-D-glucose	Journal of Plant Growth Regulation	NA	NA	10.1007/s00344-004-0007-5	NA	2005	142-152	2	24
Cheng L L; Zhou R; Reidel E J; Sharkey T D; Dandekar A M	Antisense inhibition of sorbitol synthesis leads to up-regulation of starch synthesis without altering CO2 assimilation in apple leaves	Planta	NA	NA	10.1007/s00425-004-1384-5	NA	2005	767-776	5	220
Peskan-Berghofer T; Neuwirth J; Kusnetsov V; Oelmuller R	Suppression of heterotrimeric G-protein beta-subunit affects anther shape, pollen development and inflorescence architecture in tobacco	Planta	NA	NA	10.1007/s00425-004-1393-4	NA	2005	737-746	5	220
McCue K F; Shepherd L V T; Allen P V; Maccree M M; Rockhold D R; Corsini D L; Davies H V; Belknap W R	Metabolic compensation of steroidal glycoalkaloid biosynthesis in transgenic potato tubers: using reverse genetics to confirm the in vivo enzyme function of a steroidal alkaloid galactosyltransferase	Plant Science	NA	NA	10.1016/j.plantsci.2004.08.006	NA	2005	267-273	1	168
Yu Q J; Hu Y L; Li J F; Wu Q; Lin Z P	Sense and antisense expression of plasma membrane aquaporin BnPIP1 from Brassica napus in tobacco and its effects on plant drought resistance	Plant Science	NA	NA	10.1016/j.plantsci.2005.04.013	NA	2005	647-656	4	169
Yamamoto A; Bhuiyan N H; Waditee R; Tanaka Y; Esaka M; Oba K; Jagendorf A T; Takabe T	Suppressed expression of the apoplastic ascorbate oxidase gene increases salt tolerance in tobacco and Arabidopsis plants	Journal of Experimental Botany	NA	NA	10.1093/jxb/eri167	NA	2005	1785-1796	417	56
Stangeland B; Nestestog R; Grini P E; Skrbo N; Berg A; Salehian Z; Mandal A; Aalen R B	Molecular analysis of Arabidopsis endosperm and embryo promoter trap lines: reporter-gene expression can result from T-DNA insertions in antisense orientation, in introns and in intergenic regions, in addition to sense insertion at the 5 ' end of genes	Journal of Experimental Botany	NA	NA	10.1093/jxb/eri242	NA	2005	2495-2505	419	56
Hegeman C E; Halter C P; Owens T G; Hanson M R	Expression of complementary RNA from chloroplast transgenes affects editing efficiency of transgene and endogenous chloroplast transcripts	Nucleic Acids Research	NA	NA	10.1093/nar/gki286	NA	2005	1454-1464	5	33
Ishihara S; Yamamoto Y; Ifuku K; Sato F	Functional analysis of four members of the PsbP family in photosystem II in Nicotiana tabacum using differential RNA interference	Plant and Cell Physiology	NA	NA	10.1093/pcp/pci207	NA	2005	1885-1893	12	46
von Caemmerer S; Hendrickson L; Quinn V; Vella N; Millgate A G; Furbank R T	Reductions of Rubisco activase by antisense RNA in the C-4 plant Flaveria bidentis reduces Rubisco carbamylation and leaf photosynthesis	Plant Physiology	NA	NA	10.1104/pp.104.056077	NA	2005	747-755	2	137
Hwang Y S; Bethke P C; Cheong Y H; Chang H S; Zhu T; Jones R L	A gibberellin-regulated calcineurin B in rice localizes to the tonoplast and is implicated in vacuole function	Plant Physiology	NA	NA	10.1104/pp.105.062703	NA	2005	1347-1358	3	138
Miki D; Itoh R; Shimamoto K	RNA silencing of single and multiple members in a gene family of rice	Plant Physiology	NA	NA	10.1104/pp.105.063933	NA	2005	1903-1913	4	138
Fatland B L; Nikolau B J; Wurtele E S	Reverse genetic characterization of cytosolic acetyl-CoA generation by ATP-citrate lyase in Arabidopsis	Plant Cell	NA	NA	10.1105/tpc.104.026211	NA	2005	182-203	1	17
Dresselhaus T; Amien S; Marton M; Strecke A; Brettschneider R; Cordts S	TRANSPARENT LEAF AREA1 encodes a secreted proteolipid required for anther maturation, morphogenesis, and differentiation during leaf development in maize	Plant Cell	NA	NA	10.1105/tpc.104.028340	NA	2005	730-745	3	17
Alawady A E; Grimm B	Tobacco Mg protoporphyrin IX methyltransferase is involved in inverse activation of Mg porphyrin and protoheme synthesis	Plant Journal	NA	NA	10.1111/j.1365-313X.2004.02291.x	NA	2005	282-290	2	41
Zhang P; Vanderschuren H; Futterer J; Gruissem W	Resistance to cassava mosaic disease in transgenic cassava expressing antisense RNAs targeting virus replication genes	Plant Biotechnology Journal	NA	NA	10.1111/j.1467-7652.2005.00132.x	NA	2005	385-397	4	3
Sonoda S; Nishiguchi M; Tsumuki H	Evaluation of virus resistance conferred by the NSs gene sequences from Tomato spotted wilt virus in transgenic plants	Breeding Science	NA	NA	10.1270/jsbbs.55.27	NA	2005	27-33	1	55
Chen S Y; Xiao S; Zhang M X; Chen T; Wang H C; An L Z	Antisense and RNAi expression for a chloroplastic superoxide dismutase gene in transgenic plants	Botanical Bulletin of Academia Sinica	NA	NA	NA	NA	2005	175-182	3	46
Ma Qing-Hu; Li Yun-Liang	Inhibition of ethylene biosynthesis enhances vegetative bud formation without affecting growth and development of transgenic tobacco plants	Journal of Plant Growth Regulation	NA	NA	10.1007/s00344-005-0086-y	NA	2006	101-109	2	25
Heilersig Berlinda H J B; Loonen Annelies E H M; Wolters Anne-Marie A; Visser Richard G F	Presence of an intron in inverted repeat constructs does not necessarily have an effect on efficiency of post-transcriptional gene silencing	Molecular Breeding	NA	NA	10.1007/s11032-006-9001-x	NA	2006	307-316	4	17
Lennefors Britt-Louise; Savenkov Eugene I; Bensefelt Jan; Wremerth-Weich Elisabeth; van Roggen Petra; Tuvesson Stig; Valkonen Jari P T; Gielen Jan	dsRNA-mediated resistance to Beet Necrotic Yellow Vein Virus infections in sugar beet (Beta vulgaris L. ssp vulgaris)	Molecular Breeding	NA	NA	10.1007/s11032-006-9030-5	NA	2006	313-325	4	18
Luo Hong; Lee Jang-Yong; Hu Qian; Nelson-Vasilchik Kimberly; Eitas Timothy K; Lickwar Colin; Kausch Albert P; Chandlee Joel M; Hodges Thomas K	RTS, a rice anther-specific gene is required for male fertility and its promoter sequence directs tissue-specific gene expression in different plant species	Plant Molecular Biology	NA	NA	10.1007/s11103-006-9031-0	NA	2006	397-408	3	62
Hewezi T; Mouzeyar S; Thion L; Rickauer M; Alibert G; Nicolas P; Kallerhoff J	Antisense expression of a NBS-LRR sequence in sunflower (Helianthus annuus L.) and tobacco (Nicotiana tabacum L.): evidence for a dual role in plant development and fungal resistance	Transgenic Research	NA	NA	10.1007/s11248-005-3518-3	NA	2006	165-180	2	15
Shivaprasad Padubidri V; Thillaichidambaram P; Balaji Vasudevan; Veluthambi Karuppannan	Expression of full-length and truncated Rep genes from Mungbean yellow mosaic virus-Vigna inhibits viral replication in transgenic tobacco	Virus Genes	NA	NA	10.1007/s11262-006-0077-5	NA	2006	365-374	3	33
Andersson Mariette; Melander Margareta; Pojmark Pernilla; Larsson Hakan; Bulow Leif; Hofvander Per	Targeted gene suppression by RNA interference: An efficient method for production of high-amylose potato lines	Journal of Biotechnology	NA	NA	10.1016/j.jbiotec.2005.11.001	NA	2006	137-148	2	123
McCue Kent F; Allen Paul V; Shepherd Louise V T; Blake Alison; Whitworth Jonathan; Maccree M Malendia; Rockhold David R; Stewart Derek; Davies Howard V; Belknap William R	The primary in vivo steroidal alkaloid glucosyltransferase from potato	Phytochemistry	NA	NA	10.1016/j.phytochem.2005.09.037	NA	2006	1590-1597	15	67
Ashihara Hiroshi; Zheng Xin-Qiang; Katahira Riko; Morimoto Masayuki; Ogita Shinjiro; Sano Hiroshi	Caffeine biosynthesis and adenine metabolism in transgenic Coffea canephora plants with reduced expression of N-methyltransferase genes	Phytochemistry	NA	NA	10.1016/j.phytochem.2006.02.016	NA	2006	882-886	9	67
Feng B; Chen Y; Zhao C; Zhao X; Bai X; Du Y	Isolation of a novel Ser/Thr protein kinase gene from oligochitosan-induced tobacco and its role in resistance against tobacco mosaic virus	Plant Physiology and Biochemistry	NA	NA	10.1016/j.plaphy.2006.10.003	NA	2006	596-603	10	44
Mansoor Shahid; Amin Imran; Hussain Mazhar; Zafar Yusuf; Briddon Rob W	Engineering novel traits in plants through RNA interference	Trends in Plant Science	NA	NA	10.1016/j.tplants.2006.09.010	NA	2006	559-565	11	11
Ruban Alexander V; Solovieva Svetlana; Lee Pamela J; Ilioaia Cristian; Wentworth Mark; Ganeteg Ulrika; Klimmek Frank; Chow Wah Soon; Anderson Jan M; Jansson Stefan; Horton Peter	Plasticity in the composition of the light harvesting antenna of higher plants preserves structural integrity and biological function	Journal of Biological Chemistry	NA	NA	10.1074/jbc.M511415200	NA	2006	14981-14990	21	281
Xu Hua-Wei; Ji Xiu-Mei; He Zheng-Hui; Shi Wei-Ping; Zhu Guo-Hui; Niu Jian-Kang; Li Bao-Sheng; Peng Xin-Xiang	Oxalate accumulation and regulation is independent of glycolate oxidase in rice leaves	Journal of Experimental Botany	NA	NA	10.1093/jxb/erj131	NA	2006	1899-1908	9	57
Ferrari Simone; Galletti Roberta; Vairo Donatella; Cervone Felice; De Lorenzo Giulia	Antisense expression of the Arabidopsis thaliana AtPGIP1 gene reduces polygalacturonase-inhibiting protein accumulation and enhances susceptibility to Botrytis cinerea	Molecular Plant-Microbe Interactions	NA	NA	10.1094/mpmi-19-0931	NA	2006	931-936	8	19
Dresselhaus T; Srilunchang K O; Leljak-Levanic D; Schreiber D N; Garg P	The fertilization-induced DNA replication factor MCM6 of maize shuttles between cytoplasm and nucleus, and is essential for plant growth and development	Plant Physiology	NA	NA	10.1104/pp.105.074294	NA	2006	512-527	2	140
Cousins A B; Badger M R; Von Caemmerer S	Carbonic anhydrase and its influence on carbon isotope discrimination during C-4 photosynthesis. Insights from antisense RNA in Flaveria bidentis	Plant Physiology	NA	NA	10.1104/pp.106.077776	NA	2006	232-242	1	141
Yan Hua; Chretien Robert; Ye Jingsong; Rommens Caius M	New construct approaches for efficient gene silencing in plants	Plant Physiology	NA	NA	10.1104/pp.106.082271	NA	2006	1508-1518	4	141
Cousins Asaph B; Badger Murray R; von Caemmerer Susanne	A transgenic approach to understanding the influence of carbonic anhydrase on (COO)-O-18 discrimination during C-4 photosynthesis	Plant Physiology	NA	NA	10.1104/pp.106.085167	NA	2006	662-672	2	142
Siloto Rodrigo M P; Findlay Kim; Lopez-Villalobos Arturo; Yeung Edward C; Nykiforuk Cory L; Moloney Maurice M	The accumulation of oleosins determines the size of seed oilbodies in Arabidopsis	Plant Cell	NA	NA	10.1105/tpc.106.041269	NA	2006	1961-1974	8	18
Galis I; Simek P; Narisawa T; Sasaki M; Horiguchi T; Fukuda H; Matsuoka K	A novel R2R3 MYB transcription factor NtMYBJS1 is a methyl jasmonate-dependent regulator of phenylpropanoid-conjugate biosynthesis in tobacco	Plant Journal	NA	NA	10.1111/j.1365-313X.2006.02719.x	NA	2006	573-592	4	46
Lermontova Inna; Grimm Bernhard	Reduced activity of plastid protoporphyrinogen oxidase causes attenuated photodynamic damage during high-light compared to low-light exposure	Plant Journal	NA	NA	10.1111/j.1365-313X.2006.02894.x	NA	2006	499-510	4	48
Kotoda N; Iwanami H; Takahashi S; Abe K	Antisense expression of MdTFL1, a TFL1-like gene, reduces the juvenile phase in apple	Journal of the American Society for Horticultural Science	NA	NA	10.21273/jashs.131.1.74	NA	2006	74-81	1	131
Singer S D; Krogan N T; Ashton N W	Clues about the ancestral roles of plant MADS-box genes from a functional analysis of moss homologues	Plant Cell Reports	NA	NA	10.1007/s00299-007-0312-0	NA	2007	1155-1169	8	26
Lu Gang; Zou Qingcheng; Guo Deping; Zhuang Xiaoying; Yu Xiaolin; Xiang Xun; Cao Jiashu	Agrobacterium tumefaciens-mediated transformation of Narcissus tazzeta var. chinensis	Plant Cell Reports	NA	NA	10.1007/s00299-007-0382-z	NA	2007	1585-1593	9	26
Mourrain Philippe; van Blokland Rik; Kooter Jan M; Vaucheret Herve	A single transgene locus triggers both transcriptional and post-transcriptional silencing through double-stranded RNA production	Planta	NA	NA	10.1007/s00425-006-0366-1	NA	2007	365-379	2	225
Borsics Tamas; Webb David; Andeme-Ondzighi Christine; Staehelin L Andrew; Christopher David A	The cyclic nucleotide-gated calmodulin-binding channel AtCNGC10 localizes to the plasma membrane and influences numerous growth responses and starch accumulation in Arabidopsis thaliana	Planta	NA	NA	10.1007/s00425-006-0372-3	NA	2007	563-573	3	225
Yadav Sudesh Kumar; Ahuja Paramvir Singh	Towards generating caffeine-free tea by metabolic engineering	Plant Foods for Human Nutrition	NA	NA	10.1007/s11130-007-0060-x	NA	2007	185-191	4	62
Pandey Girdhar K; Pandey Amita; Reddy Vanga Siva; Deswal Renu; Bhattacharya Alok; Upadhyaya Kailash C; Sopory Sudhir K	Antisense expression of a gene encoding a calcium-binding protein in transgenic tobacco leads to altered morphology and enhanced chlorophyll	Journal of Biosciences	NA	NA	10.1007/s12038-007-0025-0	NA	2007	251-260	2	32
McCue Kent F; Allen Paul V; Shepherd Louise V T; Blake Alison; Maccree M Malendia; Rockhold David R; Novy Richard G; Stewart Derek; Davies Howard V; Belknap William R	Potato glycosterol rhamnosyltransferase, the terminal step in triose side-chain biosynthesis	Phytochemistry	NA	NA	10.1016/j.phytochem.2006.10.025	NA	2007	327-334	3	68
Zhang Lei; Wang Zinan; Xia Yang; Kai Guoyin; Chen Wansheng; Tang Kexuan	Metabolic engineering of plant L-ascorbic acid biosynthesis: Recent trends and applications	Critical Reviews in Biotechnology	NA	NA	10.1080/07388550701503626	NA	2007	173-182	3	27
Bhuiyan Nazmul H; Hamada Akira; Yamada Nana; Rai Vandna; Hibino Takashi; Takabe Teruhiro	Regulation of betaine synthesis by precursor supply and choline monooxygenase expression in Amaranthus tricolor	Journal of Experimental Botany	NA	NA	10.1093/jxb/erm278	NA	2007	4203-4212	15-16	58
O'Hara Paul; Slabas Antoni R; Fawcett Rony	Antisense expression of 3-oxoacyl-ACP reductase affects whole plant productivity and causes collateral changes in activity of fatty acid synthase components	Plant and Cell Physiology	NA	NA	10.1093/pcp/pcm041	NA	2007	736-744	5	48
Rodriguez Ramiro E; Lodeyro Anabella; Poli Hugo O; Zurbriggen Matias; Peisker Martin; Palatnik Javier F; Tognetti Vanesa B; Tschiersch Henning; Hajirezaei Mohammad-Reza; Valle Estela M; Carrillo Nestor	Transgenic tobacco plants overexpressing chloroplastic ferredoxin-NADP(H) reductase display normal rates of photosynthesis and increased tolerance to oxidative stress	Plant Physiology	NA	NA	10.1104/pp.106.090449	NA	2007	639-649	2	143
Dafny-Yelin Mery; Chung Sang-Min; Frankman Ellen L; Tzfira Tzvi	pSAT RNA interference vectors: A modular series for multiple gene down-regulation in plants	Plant Physiology	NA	NA	10.1104/pp.107.106062	NA	2007	1272-1281	4	145
Chen Rongzhi; Zhao Xiao; Shao Zhe; Wei Zhe; Wang Yuanyuan; Zhu Lili; Zhao Jie; Sun Mengxiang; He Ruifeng; He Guangcun	Rice UDP-glucose pyrophosphorylase1 is essential for pollen callose deposition and its cosuppression results in a new type of thermosensitive genic male sterility	Plant Cell	NA	NA	10.1105/tpc.106.044123	NA	2007	847-861	3	19
Zhang Xudong; Dai Ya; Xiong Yuqing; DeFraia Christopher; Li Jiayang; Dong Xinnian; Mou Zhonglin	Overexpression of Arabidopsis MAP kinase kinase 7 leads to activation of plant basal and systemic acquired resistance	Plant Journal	NA	NA	10.1111/j.1365-313X.2007.03294.x	NA	2007	1066-1079	6	52
Ribeiro Simone G; Lohuis Hendrikus; Goldbach Rob; Prins Marcel	Tomato chlorotic mottle virus is a target of RNA silencing but the presence of specific short interfering RNAs does not guarantee resistance in transgenic plants	Journal of Virology	NA	NA	10.1128/jvi.01238-06	NA	2007	1563-1573	4	81
Mubin Muhammad; Mansoor Shahid; Hussain Mazhar; Zafar Yusuf	Silencing of the AV2 gene by antisense RNA protects transgenic plants against a bipartite begomovirus	Virology Journal	NA	NA	10.1186/1743-422x-4-10	NA	2007			4
Xu Chunxiao; He Chaozu	Antisense expression of a rice cellular apoptosis susceptibility gene (OsCAS) alters the height of transgenic rice	Progress in Natural Science-Materials International	NA	NA	NA	NA	2007	39-43	1	17
Liu Jang Ryol; Min Sung Ran; Harn Chee Hark; Jeong Won-Joong; Lee Young-Bok	Inhibition of Starch Biosynthesis by Antisense Expression of cDNAs Encoding ADP-Glucose Pyrophosphorylase Small Subunit in Sweetpotato	Journal of Plant Biotechnology	NA	NA	NA	NA	2007	277-283	4	34
Wen Fushi; Celoy Rhodesia M; Nguyen Trang; Zeng Weiqing; Keegstra Kenneth; Immerzeel Peter; Pauly Markus; Hawes Martha C	Inducible expression of Pisum sativum xyloglucan fucosyltransferase in the pea root cap meristem, and effects of antisense mRNA expression on root cap cell wall structural integrity	Plant Cell Reports	NA	NA	10.1007/s00299-008-0530-0	NA	2008	1125-1135	7	27
Lennefors Britt-Louise; van Roggen Petra M; Yndgaard Flemming; Savenkov Eugene I; Valkonen Jari P T	Efficient dsRNA-mediated transgenic resistance to Beet necrotic yellow vein virus in sugar beets is not affected by other soilborne and aphid-transmitted viruses	Transgenic Research	NA	NA	10.1007/s11248-007-9092-0	NA	2008	219-228	2	17
Tyagi Himani; Rajasubramaniam Shanmugam; Rajam Manchikatla Venkat; Dasgupta Indranil	RNA-interference in rice against Rice tungro bacilliform virus results in its decreased accumulation in inoculated rice plants	Transgenic Research	NA	NA	10.1007/s11248-008-9174-7	NA	2008	897-904	5	17
Kamoi Takahiro; Eady Colin Charles; Imai Shinsuke	Gene silencing assessment for genes from recalcitrant or poorly studied plant species	Plant Biotechnology Reports	NA	NA	10.1007/s11816-008-0062-7	NA	2008	199-206	3	2
Xu Jin; Zhang Yu Xiu; Wei Wei; Han Lu; Guan Zi Qiu; Wang Zi; Chai Tuan Yao	BjDHNs confer heavy-metal tolerance in plants	Molecular Biotechnology	NA	NA	10.1007/s12033-007-9005-8	NA	2008	91-98	2	38
Berthome Richard; Thomasset Muriel; Maene Marion; Bourgeois Nathalie; Froger Nicole; Budar Francoise	pur4 mutations are lethal to the male, but not the female, gametophyte and affect sporophyte development in Arabidopsis	Plant Physiology	NA	NA	10.1104/pp.108.120014	NA	2008	650-660	2	147
Ossowski Stephan; Schwab Rebecca; Weigel Detlef	Gene silencing in plants using artificial microRNAs and other small RNAs	Plant Journal	NA	NA	10.1111/j.1365-313X.2007.03328.x	NA	2008	674-690	4	53
Cruz Jeffrey A; Emery Caroline; Wuest Matthias; Kramer David M; Lange B Markus	Metabolite profiling of Calvin cycle intermediates by HPLC-MS using mixed-mode stationary phases	Plant Journal	NA	NA	10.1111/j.1365-313X.2008.03563.x	NA	2008	1047-1060	6	55
Lein Wolfgang; Usadel Bjoern; Stitt Mark; Reindl Andreas; Ehrhardt Thomas; Sonnewald Uwe; Bornke Frederik	Large-scale phenotyping of transgenic tobacco plants (Nicotiana tabacum) to identify essential leaf functions	Plant Biotechnology Journal	NA	NA	10.1111/j.1467-7652.2007.00313.x	NA	2008	246-263	3	6
Alekseeva V V; Rukavtsova E B; Golubchikova Yu S; Buryanov Ya I	Inhibition of agrobacterial oncogene expression by means of antisense RNAs	Molecular Biology	NA	NA	10.1134/s0026893308010226	NA	2008	153-157	1	42
Kim Yoon-Sik; Lee Yong-Hwa; Kim Hyun-Soon; Kim Mi-Sun; Hahn Kyu-Woong; Ko Jeong-Heon; Joung Hyouk; Jeon Jae-Heung	Development of patatin knockdown potato tubers using RNA interference (RNAi) technology, for the production of human-therapeutic glycoproteins	Bmc Biotechnology	NA	NA	10.1186/1472-6750-8-36	NA	2008		36	8
Krieger Elysia K; Allen Edwards; Gilbertson Larry A; Roberts James K; Hiatt William; Sanders Rick A	The Flavr Savr tomato, an early example of RNAi technology	Hortscience	NA	NA	10.21273/hortsci.43.3.962	NA	2008	962-964	3	43
Gomase Virendra S; Tagore Somnath	RNAi - A tool for target finding in new drug development	Current Drug Metabolism	NA	NA	10.2174/138920008783884777	NA	2008	241-244	3	9
Hashizume Fujio; Hino Shingo; Okajima Tetsuya; Nadano Daita; Aoki Naohito; Matsuda Tsukasa	Suppressive expression of the glutelin A1-collagen peptide fusion gene in hybrid rice lines with the mutant line, Low Glutelin Content-1 (LGC-1)	Plant Biotechnology	NA	NA	10.5511/plantbiotechnology.25.465	NA	2008	465-471	5	25
Xu Jin; Chai Tuanyao; Zhang Yuxiu; Lang Minglin; Han Lu	The cation-efflux transporter BjCET2 mediates zinc and cadmium accumulation in Brassica juncea L. leaves	Plant Cell Reports	NA	NA	10.1007/s00299-009-0723-1	NA	2009	1235-1242	8	28
Bae Hansol; Choi Soo Min; Yang Seong Wook; Pai Hyun-Sook; Kim Woo Taek	Suppression of the ER-localized AAA ATPase NgCDC48 inhibits tobacco growth and development	Molecules and Cells	NA	NA	10.1007/s10059-009-0101-4	NA	2009	57-65	1	28
Stotz Henrik U; Spence Brandi; Wang Yueju	A defensin from tomato with dual function in defense and development	Plant Molecular Biology	NA	NA	10.1007/s11103-009-9512-z	NA	2009	131-143	1-2	71
Feng Lingling; Li Hui; Jiao Jingmei; Li Ding; Zhou Li; Wan Jian; Li Yangsheng	Reduction in SBPase Activity by Antisense RNA in Transgenic Rice Plants: Effect on Photosynthesis, Growth, and Biomass Allocation at Different Nitrogen Levels	Journal of Plant Biology	NA	NA	10.1007/s12374-009-9049-3	NA	2009	382-394	5	52
Wang Aoxue; Li Jingfu; Zhang Bingxiu; Xu Xiangyang; Bewley J Derek	Expression and location of endo-beta-mannanase during the ripening of tomato fruit, and the relationship between its activity and softening	Journal of Plant Physiology	NA	NA	10.1016/j.jplph.2009.04.008	NA	2009	1672-1684	15	166
Ludlow Emma J; Mouradov Aidyn; Spangenberg German C	Post-transcriptional gene silencing as an efficient tool for engineering resistance to white clover mosaic virus in white clover (Trifolium repens)	Journal of Plant Physiology	NA	NA	10.1016/j.jplph.2009.07.001	NA	2009	1557-1567	14	166
Huang Li; Ye Yiqun; Zhang Yuchao; Zhang Aihong; Liu Tingting; Cao Jiashu	BcMF9, a novel polygalacturonase gene, is required for both Brassica campestris intine and exine formation	Annals of Botany	NA	NA	10.1093/aob/mcp244	NA	2009	1339-1351	7	104
Huang Li; Cao Jiashu; Zhang Aihong; Ye Yiqun; Zhang Yuchao; Liu Tingting	The polygalacturonase gene BcMF2 from Brassica campestris is associated with intine development	Journal of Experimental Botany	NA	NA	10.1093/jxb/ern295	NA	2009	301-313	1	60
Hirashima Masumi; Tanaka Ryouichi; Tanaka Ayumi	Light-Independent Cell Death Induced by Accumulation of Pheophorbide a in Arabidopsis thaliana	Plant and Cell Physiology	NA	NA	10.1093/pcp/pcp035	NA	2009	719-729	4	50
Meng Meng; Geisler Matt; Johansson Henrik; Harholt Jesper; Scheller Henrik V; Mellerowicz Ewa J; Kleczkowski Leszek A	UDP-Glucose Pyrophosphorylase is not Rate Limiting, but is Essential in Arabidopsis	Plant and Cell Physiology	NA	NA	10.1093/pcp/pcp052	NA	2009	998-1011	5	50
Robison Mary M; Ling Xingyuan; Smid Matthew P L; Zarei Adel; Wolyn David J	Antisense Expression of Mitochondrial ATP Synthase Subunits OSCP (ATP5) and (ATP3) Alters Leaf Morphology, Metabolism and Gene Expression in Arabidopsis	Plant and Cell Physiology	NA	NA	10.1093/pcp/pcp125	NA	2009	1840-1850	10	50
Ayliffe Michael A; Agostino Anthony; Clarke Bryan C; Furbank Robert; von Caemmerer Susanne; Pryor Anthony J	Suppression of the Barley uroporphyrinogen III synthase Gene by a Ds Activation Tagging Element Generates Developmental Photosensitivity	Plant Cell	NA	NA	10.1105/tpc.108.063685	NA	2009	814-831	3	21
Zhou Guoxin; Qi Jinfeng; Ren Nan; Cheng Jiaan; Erb Matthias; Mao Bizeng; Lou Yonggen	Silencing OsHI-LOX makes rice more susceptible to chewing herbivores, but enhances resistance to a phloem feeder	Plant Journal	NA	NA	10.1111/j.1365-313X.2009.03988.x	NA	2009	638-648	4	60
Santos M O; Romano E; Vieira L S; Baldoni A B; Aragao F J L	Suppression of SERK gene expression affects fungus tolerance and somatic embryogenesis in transgenic lettuce	Plant Biology	NA	NA	10.1111/j.1438-8677.2008.00103.x	NA	2009	83-89	1	11
Hueso Estornell; Leandro; Orzaez Diego; Lopez-Pena Lucas; Pineda Benito; Teresa Anton; Maria; Moreno Vicente; Granell Antonio	A multisite gateway-based toolkit for targeted gene expression and hairpin RNA silencing in tomato fruits	Plant Biotechnology Journal	NA	NA	10.1111/j.1467-7652.2009.00402.x	NA	2009	298-309	3	7
Hammond Rosemarie W; Zhao Yan	Modification of tobacco plant development by sense and antisense expression of the tomato viroid-induced AGC VIIIa protein kinase PKV suggests involvement in gibberellin signaling	Bmc Plant Biology	NA	NA	10.1186/1471-2229-9-108	NA	2009			9
Fuentes Alejandro D; Ramos Pedro L; Fern├índez Ana I; Tiel Kenia; Callard Danay; S├ínchez Yadira; Pujol Merardo	Transgenic tobacco cells: a permissive system for the assessment of resistance strategies against Tomato yellow leaf curl virus	Biotecnolog├¡a Aplicada	NA	NA	NA	NA	2009	122-126	2	26
McNeil Kenneth J; Smith Alan G	A glycine-rich protein that facilitates exine formation during tomato pollen development	Planta	NA	NA	10.1007/s00425-009-1089-x	NA	2010	793-808	4	231
Wi Soo Jin; Jang Su Jin; Park Ky Young	Inhibition of biphasic ethylene production enhances tolerance to abiotic stress by reducing the accumulation of reactive oxygen species in Nicotiana tabacum	Molecules and Cells	NA	NA	10.1007/s10059-010-0086-z	NA	2010	37-49	1	30
Liu X; Yang J H; Li B; Yang X M; Meng Q W	Antisense expression of tomato chloroplast omega-3 fatty acid desaturase gene (LeFAD7) enhances the tomato high-temperature tolerance through reductions of trienoic fatty acids and alterations of physiological parameters	Photosynthetica	NA	NA	10.1007/s11099-010-0009-4	NA	2010	59-66	1	48
Pavli Ourania I; Panopoulos Nicholas J; Goldbach Rob; Skaracis George N	BNYVV-derived dsRNA confers resistance to rhizomania disease of sugar beet as evidenced by a novel transgenic hairy root approach	Transgenic Research	NA	NA	10.1007/s11248-010-9364-y	NA	2010	915-922	5	19
Haq Q M I; Ali Arif; Malathi V G	Engineering Resistance Against Mungbean yellow mosaic India virus Using Antisense RNA	Indian Journal of Virology	NA	NA	10.1007/s13337-010-0003-2	NA	2010	82-85	1	21
Cai Bin; Zhang Aihong; Yang Zhipan; Lu Qingtao; Wen Xiaogang; Lu Congming	Characterization of photosystem II photochemistry in transgenic tobacco plants with lowered Rubisco activase content	Journal of Plant Physiology	NA	NA	10.1016/j.jplph.2010.05.004	NA	2010	1457-1465	17	167
Wei Cunxu; Xu Bin; Qin Fengling; Yu Huaguang; Chen Chong; Meng Xianglen; Zhu Lijia; Wang Youping; Gu Minghong; Liu Qiaoquan	C-Type Starch from High-Amylose Rice Resistant Starch Granules Modified by Antisense RNA Inhibition of Starch Branching Enzyme	Journal of Agricultural and Food Chemistry	NA	NA	10.1021/jf100385m	NA	2010	7383-7388	12	58
Wei Cunxu; Qin Fengling; Zhou Weidong; Chen Yifang; Xu Bin; Wang Youping; Gu Minghong; Liu Qiaoquan	Formation of Semi-compound C-Type Starch Granule in High-Amylose Rice Developed by Antisense RNA Inhibition of Starch-Branching Enzyme	Journal of Agricultural and Food Chemistry	NA	NA	10.1021/jf1024533	NA	2010	11097-11104	20	58
Wei Cunxu; Qin Fengling; Zhou Weidong; Yu Huaguang; Xu Bin; Chen Chong; Zhu Lijia; Wang Youping; Gu Minghong; Liu Qiaquan	Granule Structure and Distribution of Allomorphs in C-Type High-Amylose Rice Starch Granule Modified by Antisense RNA Inhibition of Starch Branching Enzyme	Journal of Agricultural and Food Chemistry	NA	NA	10.1021/jf103412d	NA	2010	11946-11954	22	58
Wei Cunxu; Qin Fengling; Zhu Lijia; Zhou Weidong; Chen Yifang; Wang Youping; Gu Minghong; Liu Qiaoquan	Microstructure and Ultrastructure of High-Amylose Rice Resistant Starch Granules Modified by Antisense RNA Inhibition of Starch Branching Enzyme	Journal of Agricultural and Food Chemistry	NA	NA	10.1021/jf9031316	NA	2010	1224-1232	2	58
Chi-Ham Cecilia L; Clark Kerri L; Bennett Alan B	The intellectual property landscape for gene suppression technologies in plants	Nature Biotechnology	NA	NA	10.1038/nbt0110-32	NA	2010	32-37	1	28
McGinnis Karen M	RNAi for functional genomics in plants	Briefings in Functional Genomics	NA	NA	10.1093/bfgp/elp052	NA	2010	111-117	2	9
Voelker Steven L; Lachenbruch Barbara; Meinzer Frederick C; Jourdes Michael; Ki Chanyoung; Patten Ann M; Davin Laurence B; Lewis Norman G; Tuskan Gerald A; Gunter Lee; Decker Stephen R; Selig Michael J; Sykes Robert; Himmel Michael E; Kitin Peter; Shevchenko Olga; Strauss Steven H	Antisense Down-Regulation of 4CL Expression Alters Lignification, Tree Growth, and Saccharification Potential of Field-Grown Poplar	Plant Physiology	NA	NA	10.1104/pp.110.159269	NA	2010	874-886	2	154
Birch Robert G; Shen Bo; Sawyer Brett J B; Huttner Eric; Tucker William Q J; Betzner Andreas S	Evaluation and application of a luciferase fusion system for rapid in vivo analysis of RNAi targets and constructs in plants	Plant Biotechnology Journal	NA	NA	10.1111/j.1467-7652.2009.00489.x	NA	2010	465-475	4	8
Frizzi Alessandra; Huang Shihshieh	Tapping RNA silencing pathways for plant biotechnology	Plant Biotechnology Journal	NA	NA	10.1111/j.1467-7652.2010.00505.x	NA	2010	655-677	6	8
Angaji S Abdolhamid; Hedayati Sara Sadate; Poor Reihane Hosein; Poor Sanaz Samad; Shiravi Shima; Madani Safoura	Application of RNA interference in plants	Plant Omics	NA	NA	NA	NA	2010	77-84	3	3
Chen Guo-ju; Cao Bi-hao; Xu Fei; Lei Jian-jun	Development of adjustable male sterile plant in broccoli by antisense DAD1 fragment transformation	African Journal of Biotechnology	NA	NA	NA	NA	2010	4534-4541	29	9
Runo Steven; Alakonya Amos; Machuka Jesse; Sinha Neelima	RNA interference as a resistance mechanism against crop parasites in Africa: a 'Trojan horse' approach	Pest Management Science	NA	NA	10.1002/ps.2052	NA	2011	129-136	2	67
Roy Gourgopal; Weisburg Sangeetha; Foy Kelly; Rabindran Shailaja; Mett Vadim; Yusibov Vidadi	Co-expression of multiple target proteins in plants from a tobacco mosaic virus vector using a combination of homologous and heterologous subgenomic promoters	Archives of Virology	NA	NA	10.1007/s00705-011-1069-x	NA	2011	2057-2061	11	156
Gapeeva T A; Antsipava T V; Pundik A N; Volotovski I D	Responses of transgenic Nicotiana tabacum seedlings expressing a Cucurbita pepo antisense PHYA RNA to far-red radiation	Biologia Plantarum	NA	NA	10.1007/s10535-011-0036-4	NA	2011	253-260	2	55
Zhou Xing Hua; Dong Ying; Xiao Xiang; Wang Yun; Xu Yong; Xu Bin; Shi Wei Dong; Zhang Yi; Zhu Li Jia; Liu Qiao Quan	A 90-day toxicology study of high-amylose transgenic rice grain in Sprague-Dawley rats	Food and Chemical Toxicology	NA	NA	10.1016/j.fct.2011.09.024	NA	2011	3112-3118	12	49
Wei Cunxu; Qin Fengling; Zhou Weidong; Xu Bin; Chen Chong; Chen Yifang; Wang Youping; Gu Minghong; Liu Qiaoquan	Comparison of the crystalline properties and structural changes of starches from high-amylose transgenic rice and its wild type during heating	Food Chemistry	NA	NA	10.1016/j.foodchem.2011.03.080	NA	2011	645-652	3	128
Qin Fengling; Man Jianmin; Xu Bin; Hu Maozhi; Gu Minghong; Liu Qiaoquan; Wei Cunxu	Structural Properties of Hydrolyzed High-Amylose Rice Starch by alpha-Amylase from Bacillus licheniformis	Journal of Agricultural and Food Chemistry	NA	NA	10.1021/jf203167f	NA	2011	12667-12673	23	59
Qi Jinfeng; Zhou Guoxin; Yang Lijuan; Erb Matthias; Lu Yanhua; Sun Xiaoling; Cheng Jiaan; Lou Yonggen	The Chloroplast-Localized Phospholipases D alpha 4 and alpha 5 Regulate Herbivore-Induced Direct and Indirect Defenses in Rice	Plant Physiology	NA	NA	10.1104/pp.111.183749	NA	2011	1987-1999	4	157
Araujo Wagner L; Nunes-Nesi Adriano; Osorio Sonia; Usadel Bjoern; Fuentes Daniela; Nagy Reka; Balbo Ilse; Lehmann Martin; Studart-Witkowski Claudia; Tohge Takayuki; Martinoia Enrico; Jordana Xavier; DaMatta Fabio M; Fernie Alisdair R	Antisense Inhibition of the Iron-Sulphur Subunit of Succinate Dehydrogenase Enhances Photosynthesis and Growth in Tomato via an Organic Acid-Mediated Effect on Stomatal Aperture	Plant Cell	NA	NA	10.1105/tpc.110.081224	NA	2011	600-627	2	23
Park Jong-Jin; Yi Jakyung; Yoon Jinmi; Cho Lae-Hyeon; Ping Jin; Jeong Hee Joong; Cho Seok Keun; Kim Woo Taek; An Gynheung	OsPUB15, an E3 ubiquitin ligase, functions to reduce cellular oxidative stress during seedling establishment	Plant Journal	NA	NA	10.1111/j.1365-313X.2010.04416.x	NA	2011	194-205	2	65
Sharwood Robert E; Halpert Michal; Luro Scott; Schuster Gadi; Stern David B	Chloroplast RNase J compensates for inefficient transcription termination by removal of antisense RNA	Rna	NA	NA	10.1261/rna.028043.111	NA	2011	2165-2176	12	17
Sharwood Robert E; Hotto Amber M; Bollenbach Thomas J; Stern David B	Overaccumulation of the chloroplast antisense RNA AS5 is correlated with decreased abundance of 5S rRNA in vivo and inefficient 5S rRNA maturation in vitro	Rna	NA	NA	10.1261/rna.2336611	NA	2011	230-243	2	17
Ohba Toshiharu; Takahashi Shuichi; Asada Kiyozo	Alteration of fruit characteristics in transgenic tomatoes with modified expression of a xyloglucan endotransglucosylase/hydrolase gene	Plant Biotechnology	NA	NA	10.5511/plantbiotechnology.10.0922a	NA	2011	25-32	1	28
Guan Shuyan; Wang Piwu; Liu Huijing; Liu Guangna; Ma Yiyong; Zhao Lina	Production of high-amylose maize lines using RNA interference in sbe2a	African Journal of Biotechnology	NA	NA	10.5897/ajb11.943	NA	2011	15229-15237	68	10
Li Feng-Lan; Ma Xiao-Jun; Hu Xin-Ling; Hoffman Angela; Dai Jun-Gui; Qiu De-You	Antisense-induced suppression of taxoid 14 beta-hydroxylase gene expression in transgenic Taxus x media cells	African Journal of Biotechnology	NA	NA	NA	NA	2011	8720-8728	44	10
Amudha J; Balasubramani G; Malathi V G; Monga D; Kranthi K R	Cotton leaf curl virus resistance transgenics with antisense coat protein gene (AV1)	Current Science	NA	NA	NA	NA	2011	300-307	3	101
Wang Hua-Sen; Zhu Zhu-Jun; Feng Zhen; Zhang Shi-Gang; Yu Chao	Antisense-mediated depletion of GMPase gene expression in tobacco decreases plant tolerance to temperature stresses and alters plant development	Molecular Biology Reports	NA	NA	10.1007/s11033-012-1920-5	NA	2012	10413-10420	12	39
Qin Fengling; Man Jianmin; Cai Canhui; Xu Bin; Gu Minghong; Zhu Lijia; Shi Yong-Cheng; Liu Qiaoquan; Wei Cunxu	Physicochemical properties of high-amylose rice starches during kernel development	Carbohydrate Polymers	NA	NA	10.1016/j.carbpol.2012.01.013	NA	2012	690-698	2	88
Man Jianmin; Qin Fengling; Zhu Lijia; Shi Yong-Cheng; Gu Minghong; Liu Qiaoquan; Wei Cunxu	Ordered structure and thermal property of acid-modified high-amylose rice starch	Food Chemistry	NA	NA	10.1016/j.foodchem.2012.04.100	NA	2012	2242-2248	4	134
Cook Charis M; Daudi Arsalan; Millar David J; Bindschedler Laurence V; Khan Safina; Bolwell G Paul; Devoto Alessandra	Transcriptional changes related to secondary wall formation in xylem of transgenic lines of tobacco altered for lignin or xylan content which show improved saccharification	Phytochemistry	NA	NA	10.1016/j.phytochem.2011.10.009	NA	2012	79-89		74
Man Jianmin; Yang Yang; Zhang Changquan; Zhou Xinghua; Dong Ying; Zhang Fengmin; Liu Qiaoquan; Wei Cunxu	Structural Changes of High-Amylose Rice Starch Residues following in Vitro and in Vivo Digestion	Journal of Agricultural and Food Chemistry	NA	NA	10.1021/jf302966f	NA	2012	9332-9341	36	60
Sun Liang; Sun Yufei; Zhang Mei; Wang Ling; Ren Jie; Cui Mengmeng; Wang Yanping; Ji Kai; Li Ping; Li Qian; Chen Pei; Dai Shengjie; Duan Chaorui; Wu Yan; Leng Ping	Suppression of 9-cis-Epoxycarotenoid Dioxygenase, Which Encodes a Key Enzyme in Abscisic Acid Biosynthesis, Alters Fruit Texture in Transgenic Tomato	Plant Physiology	NA	NA	10.1104/pp.111.186866	NA	2012	283-298	1	158
O'Brien Jose A; Daudi Arsalan; Finch Paul; Butt Vernon S; Whitelegge Julian P; Souda Puneet; Ausubel Frederick M; Bolwell G Paul	A Peroxidase-Dependent Apoplastic Oxidative Burst in Cultured Arabidopsis Cells Functions in MAMP-Elicited Defense	Plant Physiology	NA	NA	10.1104/pp.111.190140	NA	2012	2013-2027	4	158
Suzuki Yuji; Makino Amane	Availability of Rubisco Small Subunit Up-Regulates the Transcript Levels of Large Subunit for Stoichiometric Assembly of Its Holoenzyme in Rice	Plant Physiology	NA	NA	10.1104/pp.112.201459	NA	2012	533-540	1	160
Daudi Arsalan; Cheng Zhenyu; O'Brien Jose A; Mammarella Nicole; Khan Safina; Ausubel Frederick M; Bolwell G Paul	The Apoplastic Oxidative Burst Peroxidase in Arabidopsis Is a Major Component of Pattern-Triggered Immunity	Plant Cell	NA	NA	10.1105/tpc.111.093039	NA	2012	275-287	1	24
Schmidt Nadja; Merker Matthias; Becker Dirk	Novel high-throughput RNAi vectors for plant biotechnology	Plant Breeding	NA	NA	10.1111/j.1439-0523.2012.01953.x	NA	2012	453-456	3	131
Jonik Claudia; Sonnewald Uwe; Hajirezaei Mohammad-Reza; Fluegge Ulf-Ingo; Ludewig Frank	Simultaneous boosting of source and sink capacities doubles tuber starch yield of potato plants	Plant Biotechnology Journal	NA	NA	10.1111/j.1467-7652.2012.00736.x	NA	2012	1088-1098	9	10
Carciofi Massimiliano; Blennow Andreas; Jensen Susanne L; Shaik Shahnoor S; Henriksen Anette; Buleon Alain; Holm Preben B; Hebelstrup Kim H	Concerted suppression of all starch branching enzyme genes in barley produces amylose-only starch granules	Bmc Plant Biology	NA	NA	10.1186/1471-2229-12-223	NA	2012			12
Masumoto Chisato; Fukayama Hiroshi; Hatanaka Tomoko; Uchida Naotsugu	Photosynthetic Characteristics of Antisense Transgenic Rice Expressing Reduced Levels of Rubisco Activase	Plant Production Science	NA	NA	10.1626/pps.15.174	NA	2012	174-182	3	15
Taylor Sarah H; Harmse Johan; Arbuthnot Patrick; Van den Berg Fiona; Weinberg Marco S; Rey Marie E C	Construction of effective inverted repeat silencing constructs using sodium bisulfite treatment coupled with strand-specific PCR	Biotechniques	NA	NA	10.2144/0000113839	NA	2012	254-262	4	52
Hong Jin Sung; Rhee Sun-Ju; Kim Eun-Ji; Kim Tae-Sung; Ryu Ki Hyun; Masuta Chikara; Lee Gung Pyo	Application of a Reassortant Cucumber mosaic virus Vector for Gene Silencing in Tomato and Chili Pepper Plants	Plant Pathology Journal	NA	NA	10.5423/ppj.nt.11.2011.0220	NA	2012	81-86	1	28
Valancin Alexandre; Srinivasan Balasubrahmanyan; Rivoal Jean; Jolicoeur Mario	Analyzing the effect of decreasing cytosolic triosephosphate isomerase on Solanum tuberosum hairy root cells using a kineticmetabolic model	Biotechnology and Bioengineering	NA	NA	10.1002/bit.24747	NA	2013	924-935	3	110
Song Jiang-Hua; Cao Jia-Shu; Wang Cheng-Gang	BcMF11, a novel non-coding RNA gene from Brassica campestris, is required for pollen development and male fertility	Plant Cell Reports	NA	NA	10.1007/s00299-012-1337-6	NA	2013	21-30	1	32
Seong Eun Soo; Yoo Ji Hye; Lee Jae Geun; Kim Hee Young; Hwang In Seong; Heo Kweon; Kim Jae Kwang; Lim Jung Dae; Sacks Erik J; Yu Chang Yeon	Antisense-overexpression of the MsCOMT gene induces changes in lignin and total phenol contents in transgenic tobacco plants	Molecular Biology Reports	NA	NA	10.1007/s11033-012-2255-y	NA	2013	1979-1986	2	40
Jiwan Derick; Roalson Eric H; Main Dorrie; Dhingra Amit	Antisense expression of peach mildew resistance locus O (PpMlo1) gene confers cross-species resistance to powdery mildew in Fragaria x ananassa	Transgenic Research	NA	NA	10.1007/s11248-013-9715-6	NA	2013	1119-1131	6	22
Man Jianmin; Yang Yang; Huang Jun; Zhang Changquan; Zhang Fengmin; Wang Youping; Gu Minghong; Liu Qiaoquan; Wei Cunxu	Morphology and structural properties of high-amylose rice starch residues hydrolysed by amyloglucosidase	Food Chemistry	NA	NA	10.1016/j.foodchem.2012.12.009	NA	2013	2089-2098	4	138
Man Jianmin; Yang Yang; Zhang Changquan; Zhang Fengmin; Wang Youping; Gu Minghong; Liu Qiaoquan; Wei Cunxu	Morphology and structural characterization of high-amylose rice starch residues hydrolyzed by porcine pancreatic alpha-amylase	Food Hydrocolloids	NA	NA	10.1016/j.foodhyd.2012.11.003	NA	2013	195-203	2	31
Mohanan Shibin; Gowda Kalpashree; Kandukuri Satyanarayana V; Chandrashekar Arun	Involvement of a novel intronic microRNA in cross regulation of N-methyltransferase genes involved in caffeine biosynthesis in Coffea canephora	Gene	NA	NA	10.1016/j.gene.2013.01.035	NA	2013	107-112	1	519
Tian XiaoMing; Xie Jin; Zhao YanLing; Lu Hai; Liu ShiChang; Qu Long; Li JianMei; Gai Ying; Jiang XiangNing	Sense-, antisense- and RNAi-4CL1 regulate soluble phenolic acids, cell wall components and growth in transgenic Populus tomentosa Carr	Plant Physiology and Biochemistry	NA	NA	10.1016/j.plaphy.2013.01.010	NA	2013	111-119		65
Li Meng; Song Botao; Zhang Qiong; Liu Xun; Lin Yuan; Ou Yongbin; Zhang Huiling; Liu Jun	A synthetic tuber-specific and cold-induced promoter is applicable in controlling potato cold-induced sweetening	Plant Physiology and Biochemistry	NA	NA	10.1016/j.plaphy.2013.02.020	NA	2013	41-47		67
Deng Lei; Pan Yu; Chen Xuqing; Chen Guoping; Hu Zongli	Small RNAs were involved in homozygous state-associated silencing of a marker gene (Neomycin phosphotransferase II: nptII) in transgenic tomato plants	Plant Physiology and Biochemistry	NA	NA	10.1016/j.plaphy.2013.03.022	NA	2013	8-15		68
Talaat Neveen B	RNAi based simultaneous silencing of all forms of light-dependent NADPH:protochlorophyllide oxidoreductase genes result in the accumulation of protochlorophyllide in tobacco (Nicotiana tabacum)	Plant Physiology and Biochemistry	NA	NA	10.1016/j.plaphy.2013.06.025	NA	2013	31-36		71
Man Jianmin; Yang Yang; Huang Jun; Zhang Changquan; Chen Yifang; Wang Youping; Gu Minghong; Liu Qiaoquan; Wei Cunxu	Effect of Simultaneous Inhibition of Starch Branching Enzymes I and IIb on the Crystalline Structure of Rice Starches with Different Amy lose Contents	Journal of Agricultural and Food Chemistry	NA	NA	10.1021/jf4030773	NA	2013	9930-9937	41	61
Li Ran; Afsheen Sumera; Xin Zhaojun; Han Xiu; Lou Yonggen	OsNPR1 negatively regulates herbivore-induced JA and ethylene signaling and plant resistance to a chewing herbivore in rice	Physiologia Plantarum	NA	NA	10.1111/j.1399-3054.2012.01666.x	NA	2013	340-351	3	147
Zhou Lingyan; Ni Erdong; Yang Jiawei; Zhou Hai; Liang Hong; Li Jing; Jiang Dagang; Wang Zhonghua; Liu Zhenlan; Zhuang Chuxiong	Rice OsGL1-6 Is Involved in Leaf Cuticular Wax Accumulation and Drought Resistance	Plos One	NA	NA	10.1371/journal.pone.0065139	NA	2013		5	8
Cuesta Candela; Wabnik Krzysztof; Benkova Eva	Systems approaches to study root architecture dynamics	Frontiers in Plant Science	NA	NA	10.3389/fpls.2013.00537	NA	2013			4
Duan H Y; Zhou C E; Zhou Y Q; Tian M M; Li M; Zhang Y H; Zhang Y	Transformation of tobacco (Nicotiana tabacum) with antisense soybean (Glycine max) oleic acid desaturase gene	Indian Journal of Agricultural Sciences	NA	NA	NA	NA	2013	21-25	5	83
Mandal Manoj K; Fischer Rainer; Schillberg Stefan; Schiermeyer Andreas	Inhibition of protease activity by antisense RNA improves recombinant protein production in Nicotiana tabacum cv. Bright Yellow 2 (BY-2) suspension cells	Biotechnology Journal	NA	NA	10.1002/biot.201300424	NA	2014	1065-1073	8	9
Horn Patricia; Santala Johanna; Nielsen Steen Lykke; Huehns Maja; Broer Inge; Valkonen Jari P T	Composite potato plants with transgenic roots on non-transgenic shoots: a model system for studying gene silencing in roots	Plant Cell Reports	NA	NA	10.1007/s00299-014-1672-x	NA	2014	1977-1992	12	33
Jiang Jingjing; Yu Youjian; Dong Heng; Yao Lina; Zhang Zhixian; Cao Jiashu	BcMF21 is important for pollen development and germination in Brassica campestris ssp chinensis	Molecular Biology Reports	NA	NA	10.1007/s11033-013-2889-4	NA	2014	537-544	1	41
Jiang Yuanzhong; Ye Shenglong; Wang Lijun; Duan Yanjiao; Lu Wanxiang; Liu Hong; Fan Di; Zhang Faqi; Luo Keming	Heterologous gene silencing induced by tobacco rattle virus (TRV) is efficient for pursuing functional genomics studies in woody plants	Plant Cell Tissue and Organ Culture	NA	NA	10.1007/s11240-013-0393-0	NA	2014	163-174	2	116
Mrizova Katarina; Holaskova Edita; Oez M Tufan; Jiskrova Eva; Frebort Ivo; Galuszka Petr	Transgenic barley: A prospective tool for biotechnology and agriculture	Biotechnology Advances	NA	NA	10.1016/j.biotechadv.2013.09.011	NA	2014	137-157	1	32
Zhou Xing Hua; Dong Ying; Zhao Yan Sheng; Xiao Xiang; Wang Yun; He Yuan Qing; Liu Qiao Quan	A three generation reproduction study with Sprague-Dawley rats consuming high-amylose transgenic rice	Food and Chemical Toxicology	NA	NA	10.1016/j.fct.2014.08.015	NA	2014	20-27		74
Mishra Sumona Karjee; Chilakamarthi Ushasri; Deb J K; Mukherjee Sunil Kumar	Unfolding of in planta activity of anti-rep ribozyme in presence of a RNA silencing suppressor	Febs Letters	NA	NA	10.1016/j.febslet.2014.04.006	NA	2014	1967-1972	10	588
Cai Jinwen; Yang Yang; Man Jianmin; Huang Jun; Wang Zhifeng; Zhang Changquan; Gu Minghong; Liu Qiaoquan; Wei Cunxu	Structural and functional properties of alkali-treated high-amylose rice starch	Food Chemistry	NA	NA	10.1016/j.foodchem.2013.08.059	NA	2014	245-253		145
Kovalskaya Natalia; Hammond Rosemarie W	Molecular biology of viroid-host interactions and disease control strategies	Plant Science	NA	NA	10.1016/j.plantsci.2014.05.006	NA	2014	48-60		228
Jiang Jingjing; Yao Lina; Yu Youjian; Liang Ying; Jiang Jianxia; Ye Nenghui; Miao Ying; Cao Jiashu	PECTATE LYASE-LIKE 9 from Brassica campestris is associated with intine formation	Plant Science	NA	NA	10.1016/j.plantsci.2014.08.008	NA	2014	66-75		229
Liu Jin-long; Gao Ming-hui; Liu Ying; Cao Jia-shu	Decreased Pollen Viability and Thicken Pollen lntine in Antisense Silenced Brassica campestris Mutant of BcMF19	Journal of Integrative Agriculture	NA	NA	10.1016/s2095-3119(13)60581-x	NA	2014	954-962	5	13
Cai Canhui; Huang Jun; Zhao Lingxiao; Liu Qiaoquan; Zhang Changquan; Wei Cunxu	Heterogeneous Structure and Spatial Distribution in Endosperm of High-Amylose Rice Starch Granules with Different Morphologies	Journal of Agricultural and Food Chemistry	NA	NA	10.1021/jf502341q	NA	2014	10143-10152	41	62
Man Jianmin; Lin Lingshang; Wang Zhifeng; Wang Youping; Liu Qiaoquan; Wei Cunxu	Different Structures of Heterogeneous Starch Granules from High-Amylose Rice	Journal of Agricultural and Food Chemistry	NA	NA	10.1021/jf503999r	NA	2014	11254-11263	46	62
Lin Sue; Dong Heng; Zhang Fang; Qiu Lin; Wang Fangzhan; Cao Jiashu; Huang Li	BcMF8, a putative arabinogalactan protein-encoding gene, contributes to pollen wall development, aperture formation and pollen tube growth in Brassica campestris	Annals of Botany	NA	NA	10.1093/aob/mct315	NA	2014	777-788	5	113
Guo Jingzhe; Wei Jun; Xu Jian; Sun Meng-Xiang	Inducible knock-down of GNOM during root formation reveals tissue-specific response to auxin transport and its modulation of local auxin biosynthesis	Journal of Experimental Botany	NA	NA	10.1093/jxb/ert475	NA	2014	1165-1179	4	65
Lu Jing; Li Jiancai; Ju Hongping; Liu Xiaoli; Erb Matthias; Wang Xia; Lou Yonggen	Contrasting Effects of Ethylene Biosynthesis on Induced Plant Resistance against a Chewing and a Piercing-Sucking Herbivore in Rice	Molecular Plant	NA	NA	10.1093/mp/ssu085	NA	2014	1670-1682	11	7
Sudo Emi; Suzuki Yuji; Makino Amane	Whole-Plant Growth and N Utilization in Transgenic Rice Plants with Increased or Decreased Rubisco Content under Different CO2 Partial Pressures	Plant and Cell Physiology	NA	NA	10.1093/pcp/pcu119	NA	2014	1905-1911	11	55
Jiang Jingjing; Yao Lina; Yu Youjian; Lv Meiling; Miao Ying; Cao Jiashu	PECTATE LYASE-LIKE10 is associated with pollen wall development in Brassica campestris	Journal of Integrative Plant Biology	NA	NA	10.1111/jipb.12209	NA	2014	1095-1105	11	56
Wang Hongyun; Sui Xiaolei; Guo Jinju; Wang Zhenyu; Cheng Jintao; Ma Si; Li Xiang; Zhang Zhenxian	Antisense suppression of cucumber (Cucumis sativus L.) sucrose synthase 3 (CsSUS3) reduces hypoxic stress tolerance	Plant Cell and Environment	NA	NA	10.1111/pce.12200	NA	2014	795-810	3	37
Zhou Guoxin; Ren Nan; Qi Jingfeng; Lu Jing; Xiang Caiyu; Ju Hongping; Cheng Jiaan; Lou Yonggen	The 9-lipoxygenase Osr9-LOX1 interacts with the 13-lipoxygenase-mediated pathway to regulate resistance to chewing and piercing-sucking herbivores in rice	Physiologia Plantarum	NA	NA	10.1111/ppl.12148	NA	2014	59-69	1	152
Zhang Ling; Yang Xiang-dong; Zhang Yuan-yu; Yang Jing; Qi Guang-xun; Guo Dong-quan; Xing Guo-jie; Yao Yao; Xu Wen-jing; Li Hai-yun; Li Qi-yun; Dong Ying-shan	Changes in Oleic Acid Content of Transgenic Soybeans by Antisense RNA Mediated Posttranscriptional Gene Silencing	International Journal of Genomics	NA	NA	10.1155/2014/921950	NA	2014			2014
Venkatesh Jelli; Park Se Won	Role of L-ascorbate in alleviating abiotic stresses in crop plants	Botanical Studies	NA	NA	10.1186/1999-3110-55-38	NA	2014			55
Zuniga-Sanchez Esther; Soriano Diana; Martinez-Barajas Eleazar; Orozco-Segovia Alma; Gamboa-deBuen Alicia	BIIDXI, the At4g32460 DUF642 gene, is involved in pectin methyl esterase regulation during Arabidopsis thaliana seed germination and plant development	Bmc Plant Biology	NA	NA	10.1186/s12870-014-0338-8	NA	2014			14
Yu Long-Xi; Parthasarathy Mandayam V	Molecular and Cellular Characterization of the Tomato Pollen Profilin, LePro1	Plos One	NA	NA	10.1371/journal.pone.0086505	NA	2014		1	9
Sobolev Anatoly P; Neelam Anil; Fatima Tahira; Shukla Vijaya; Handa Avtar K; Mattoo Autar K	Genetic introgression of ethylene-suppressed transgenic tomatoes with higher-polyamines trait overcomes many unintended effects due to reduced ethylene on the primary rnetabolome	Frontiers in Plant Science	NA	NA	10.3389/fpls.2014.00632	NA	2014			5
Nurfahisza A Rahman; Rafiqah Md Aman; Masani Mat Yunus Abdul; Hanin Ayub Nor; Rasid Omar Abdul; Parveez Ghulam Kadir Ahmad; Ismail Ismanizan	MOLECULAR ANALYSIS OF TRANSGENIC OIL PALM TO DETECT THE PRESENCE OF TRANSGENES	Journal of Oil Palm Research	NA	NA	NA	NA	2014	96-103	1	26
Bi Huangai; Dong Xubing; Wu Guoxiu; Wang Meiling; Ai Xizhen	Decreased TK activity alters growth, yield and tolerance to low temperature and low light intensity in transgenic cucumber plants	Plant Cell Reports	NA	NA	10.1007/s00299-014-1713-5	NA	2015	345-354	2	34
Wang Baohui; Zhou Guoxin; Xin Zhaojun; Ji Rui; Lou Yonggen	(Z)-3-Hexenal, One of the Green Leaf Volatiles, Increases Susceptibility of Rice to the White-Backed Planthopper Sogatella furcifera	Plant Molecular Biology Reporter	NA	NA	10.1007/s11105-014-0756-7	NA	2015	377-387	3	33
Pose Sara; Kirby Andrew R; Paniagua Candelas; Waldron Keith W; Morris Victor J; Quesada Miguel A; Mercado Jose A	The nanostructural characterization of strawberry pectins in pectate lyase or polygalacturonase silenced fruits elucidates their role in softening	Carbohydrate Polymers	NA	NA	10.1016/j.carbpol.2015.06.018	NA	2015	134-145		132
Huang Jun; Shang Zhouqing; Man Jianmin; Liu Qiaoquan; Zhu Chengjun; Wei Cunxu	Comparison of molecular structures and functional properties of high-amylose starches from rice transgenic line and commercial maize	Food Hydrocolloids	NA	NA	10.1016/j.foodhyd.2014.12.019	NA	2015	172-179		46
Jo Kyoung-Min; Jo Yeonhwa; Choi Hoseong; Chu Hyosub; Lian Sen; Yoon Ju-Yeon; Choi Seung-Kook; Kim Kook-Hyung; Cho Won Kyong	Development of genetically modified chrysanthemums resistant to Chrysanthemum stunt viroid using sense and antisense RNAs	Scientia Horticulturae	NA	NA	10.1016/j.scienta.2015.08.044	NA	2015	17-24		195
Wang Haihai; Jiang Chunmei; Wang Cuiting; Yang Yang; Yang Lei; Gao Xiaoyan; Zhang Hongxia	Antisense expression of the fasciclin-like arabinogalactan protein FLA6 gene in Populus inhibits expression of its homologous genes and alters stem biomechanics and cell wall composition in transgenic trees	Journal of Experimental Botany	NA	NA	10.1093/jxb/eru479	NA	2015	1291-1302	5	66
Parent Jean-Sebastien; Jauvion Vincent; Bouche Nicolas; Beclin Christophe; Hachet Melanie; Zytnicki Matthias; Vaucheret Herve	Post-transcriptional gene silencing triggered by sense transgenes involves uncapped antisense RNA and differs from silencing intentionally triggered by antisense transgenes	Nucleic Acids Research	NA	NA	10.1093/nar/gkv753	NA	2015	8464-8475	17	43
Nishizawa-Yokoi Ayako; Nonaka Satoko; Osakabe Keishi; Saika Hiroaki; Toki Seiichi	A Universal Positive-Negative Selection System for Gene Targeting in Plants Combining an Antibiotic Resistance Gene and Its Antisense RNA	Plant Physiology	NA	NA	10.1104/pp.15.00638	NA	2015	362-370	1	169
Carmo-Silva Elizabete; Scales Joanna C; Madgwick Pippa J; Parry Martin A J	Optimizing Rubisco and its regulation for greater resource use efficiency	Plant Cell and Environment	NA	NA	10.1111/pce.12425	NA	2015	1817-1832	9	38
Ntui Valentine Otang; Kong Kynet; Khan Raham Sher; Igawa Tomoko; Janavi Gnanaguru Janaky; Rabindran Ramalingam; Nakamura Ikuo; Mii Masahiro	Resistance to Sri Lankan Cassava Mosaic Virus (SLCMV) in Genetically Engineered Cassava cv. KU50 through RNA Silencing	Plos One	NA	NA	10.1371/journal.pone.0120551	NA	2015		4	10
Han Yao; Zhang Bin; Qin Xiaoting; Li Mingyang; Guo Yulong	Investigation of a miRNA-Induced Gene Silencing Technique in Petunia Reveals Alterations in miR173 Precursor Processing and the Accumulation of Secondary siRNAs from Endogenous Genes	Plos One	NA	NA	10.1371/journal.pone.0144909	NA	2015		12	10
Dalakouras Athanasios; Dadami Elena; Wassenegger Michael	Engineering Viroid Resistance	Viruses-Basel	NA	NA	10.3390/v7020634	NA	2015	634-646	2	7
Qi Jing; Dong Zhen; Zhang Yu-Xing	Complementary DNA cloning of the pear 1-aminocyclopropane-1-carboxylic acid oxidase gene and agrobacterium-mediated anti-sense genetic transformation	Molecular Medicine Reports	NA	NA	10.3892/mmr.2015.4419	NA	2015	8268-8274	6	12
Han Jie; Pan Yuxin; Wang Xingfen; Zhang Yan; Ma Zhiying	Antisense expression of Gossypium barbadense UGD6 in Arabidopsis thaliana significantly alters cell wall composition	Science China-Life Sciences	NA	NA	10.1007/s11427-016-5004-y	NA	2016	213-218	2	59
Meng Lai-Sheng; Wang Zhi-Bo; Cao Xiao-Ying; Zhang Hua-Juan; Wang Yi-Bo; Jiang Ji-Hong	ASYMMETRIC LEAVES2-LIKE15 gene, a member of AS2/LOB family, shows a dual abaxializing or adaxializing function in Arabidopsis lateral organs	Acta Physiologiae Plantarum	NA	NA	10.1007/s11738-016-2256-x	NA	2016		10	38
Lee Kyeong-Ryeol; Kim Eun-Ha; Roh Kyung Hee; Kim Jong-Bum; Kang Han-Chul; Go Young Sam; Suh Mi Chung; Kim Hyun Uk	High-oleic oilseed rapes developed with seed-specific suppression of FAD2 gene expression	Applied Biological Chemistry	NA	NA	10.1007/s13765-016-0208-1	NA	2016	669-676	4	59
Huang Jun; Lin Lingshang; Wang Juan; Wang Zhifeng; Liu Qiaoquan; Wei Cunxu	In vitro digestion properties of heterogeneous starch granules from high-amylose rice	Food Hydrocolloids	NA	NA	10.1016/j.foodhyd.2015.09.016	NA	2016	10-22		54
von Caemmerer Susanne; Furbank Robert T	Strategies for improving C-4 photosynthesis	Current Opinion in Plant Biology	NA	NA	10.1016/j.pbi.2016.04.003	NA	2016	125-134		31
Kawai Takashi; Gonoi Ayako; Nitta Michiya; Yamagishi Noriko; Yoshikawa Nobuyuki; Tao Ryutaro	Virus-induced gene silencing in various Prunus species with the Apple latent spherical virus vector	Scientia Horticulturae	NA	NA	10.1016/j.scienta.2015.12.031	NA	2016	103-113		199
Ding Fei; Wang Meiling; Zhang Shuoxin; Ai Xizhen	Changes in SBPase activity influence photosynthetic capacity, growth, and tolerance to chilling stress in transgenic tomato plants	Scientific Reports	NA	NA	10.1038/srep32741	NA	2016			6
Meng Lai-Sheng; He Bizhu; Cao Xiao-Ying; Yang Xu-Qin; Song Jiang-Ping; Wang Yi-Bo; Jiang Ji-Hong	ASL16 gene, a member of AS2/LOB family, is essential for lateral root formation in Arabidopsis	Biologia	NA	NA	10.1515/biolog-2016-0120	NA	2016	1009-1016	9	71
Huangfu Jiayi; Li Jiancai; Li Ran; Ye Meng; Kuai Peng; Zhang Tongfang; Lou Yonggen	The Transcription Factor OsWRKY45 Negatively Modulates the Resistance of Rice to the Brown Planthopper Nilaparvata lugens	International Journal of Molecular Sciences	NA	NA	10.3390/ijms17060697	NA	2016		6	17
Pan L; Zhang J; Chi X; Chen N; Chen M; Wang M; Wang T; Yang Z; Zhang Z; Wan Y; Yu S; Liu F	The antisense expression of AhPEPC1 increases seed oil production in peanuts (Arachis hypogaea L.)	Grasas Y Aceites	NA	NA	10.3989/gya.0322161	NA	2016		4	67
Zhang D M; Pan Y X; Zhang Y; Li Z K; Wu L Q; Liu H W; Zhang G Y; Wang X F; Ma Z Y	Antisense expression of Gossypium hirsutum UDP-glucuronate decarboxylase in Arabidopsis leads to changes in cell wall components	Genetics and Molecular Research	NA	NA	10.4238/gmr.15017409	NA	2016		1	15
Reis Rodrigo S	The entangled history of animal and plant microRNAs	Functional & Integrative Genomics	NA	NA	10.1007/s10142-016-0513-0	NA	2017	127-134	2-3	17
Yan Huanxin; Li Lei; Liu Ping; Jiang Xiaoqi; Wang Lei; Fang Jia; Lin Zhimin; Wang Feng; Su Jun; Lu Bao-Rong	Reduced weed seed shattering by silencing a cultivated rice gene: strategic mitigation for escaped transgenes	Transgenic Research	NA	NA	10.1007/s11248-017-0016-3	NA	2017	465-475	4	26
Grabowska Agnieszka; Zdunek-Zastocka Edyta; Kutryn Ewa; Kwinta Joanna	Molecular cloning and functional analysis of the second gene encoding glutamate dehydrogenase in triticale	Acta Physiologiae Plantarum	NA	NA	10.1007/s11738-016-2322-4	NA	2017		1	39
Qi Qi; Li Ran; Gai Ying; Jiang Xiangning	Cloning and functional identification of farnesyl diphosphate synthase from Pinus massoniana Lamb	Journal of Plant Biochemistry and Biotechnology	NA	NA	10.1007/s13562-016-0373-7	NA	2017	132-140	2	26
Flores Ricardo; Navarro Beatriz; Kovalskaya Natalia; Hammond Rosemarie W; Di Serio Francesco	Engineering resistance against viroids	Current Opinion in Virology	NA	NA	10.1016/j.coviro.2017.07.003	NA	2017	1-7		26
Pan Ting; Zhao Lingxiao; Lin Lingshang; Wang Juan; Liu Qiaoquan; Wei Cunxu	Changes in kernel morphology and starch properties of high-amylose brown rice during the cooking process	Food Hydrocolloids	NA	NA	10.1016/j.foodhyd.2016.11.035	NA	2017	227-236		66
Yao Su-fei; Wang Yan-xia; Yang Tong-ren; Hao Lin; Lu Wen-jing; Xiao Kai	Expression and functional analyses of the mitogen-activated protein kinase (MPK) cascade genes in response to phytohormones in wheat (Triticum aestivum L.)	Journal of Integrative Agriculture	NA	NA	10.1016/s2095-3119(16)61367-9	NA	2017	27-35	1	16
Nahar Nurun; Westerberg Erik; Arif Usman; Huchelmann Alexandre; Guasca Alexandra Olarte; Beste Lisa; Dalman Kerstin; Dutta Paresh C; Jonsson Lisbeth; Sitbon Folke	Transcript profiling of two potato cultivars during glycoalkaloid-inducing treatments shows differential expression of genes in sterol and glycoalkaloid metabolism	Scientific Reports	NA	NA	10.1038/srep43268	NA	2017			7
Yokota Akiho	Revisiting RuBisCO	Bioscience Biotechnology and Biochemistry	NA	NA	10.1080/09168451.2017.1379350	NA	2017	2039-2049	11	81
Kajla Sachin; Mukhopadhyay Arundhati; Pradhan Akshay K	Development of transgenic Brassica juncea lines for reduced seed sinapine content by perturbing phenylpropanoid pathway genes	Plos One	NA	NA	10.1371/journal.pone.0182747	NA	2017		8	12
Wang Xingchun; Chang Shujun; Lu Jie; Fray Rupert; Grierson Don; Han Yuanhuai	Plant genetic engineering and genetically modified crop breeding: history and current status	Frontiers of Agricultural Science and Engineering	NA	NA	10.15302/j-fase-2017131	NA	2017	5-27	1	4
Huether C M; Martinazzo E G; Rombaldi C V; Bacarin M A	Effects of flooding stress in 'Micro-Tom' tomato plants transformed with different levels of mitochondrial sHSP23.6	Brazilian Journal of Biology	NA	NA	10.1590/1519-6984.08815	NA	2017	43-51	1	77
Wang Juan; Hu Pan; Chen Zichun; Liu Qiaoquan; Wei Cunxu	Progress in High-Amylose Cereal Crops through Inactivation of Starch Branching Enzymes	Frontiers in Plant Science	NA	NA	10.3389/fpls.2017.00469	NA	2017			8
Jia Meiru; Du Ping; Ding Ning; Zhang Qing; Xing Sinian; Wei Lingzhi; Zhao Yaoyao; Mao Wenwen; Li Jizheng; Li Bingbing; Jia Wensuo	Two FERONIA-Like Receptor Kinases Regulate Apple Fruit Ripening by Modulating Ethylene Production	Frontiers in Plant Science	NA	NA	10.3389/fpls.2017.01406	NA	2017			8
Killiny Nabil; Hijaz Faraj; Nehela Yasser; Hajeri Subhas; Gowda Siddarame	Effects of delta-aminolevulinic acid dehydratase silencing on the primary and secondary metabolisms of citrus	Plant Direct	NA	NA	10.1002/pld3.72	NA	2018		7	2
Chen Xi; Liu Zhipeng; Shi Guiqing; Bai Qianqian; Guo Chengjin; Xiao Kai	MIR167a transcriptionally regulates ARF6 and ARF8 and mediates drastically plant Pi-starvation response via modulation of various biological processes	Plant Cell Tissue and Organ Culture	NA	NA	10.1007/s11240-017-1371-8	NA	2018	177-191	2	133
Han Ying-Yan; Zhou Hui-Yan; Xu Li-Ai; Liu Xue-Ying; Fan Shuang-Xi; Cao Jia-Shu	The zinc-finger transcription factor BcMF20 and its orthologs in Cruciferae which are required for pollen development	Biochemical and Biophysical Research Communications	NA	NA	10.1016/j.bbrc.2018.06.108	NA	2018	998-1003	2	503
He Wei; Lin Lingshang; Wang Juan; Zhang Long; Liu Qiaoquan; Wei Cunxu	Inhibition of starch branching enzymes in waxy rice increases the proportion of long branch-chains of amylopectin resulting in the comb-like profiles of starch granules	Plant Science	NA	NA	10.1016/j.plantsci.2018.09.008	NA	2018	177-187		277
Liang Feiyan; Lindberg Pia; Lindblad Peter	Engineering photoautotrophic carbon fixation for enhanced growth and productivity	Sustainable Energy & Fuels	NA	NA	10.1039/c8se00281a	NA	2018	2583-2600	12	2
Forsthoefel Nancy R; Klag Kendra A; McNichol Savannah R; Arnold Claire E; Vernon Corina R; Wood Whitney W; Vernon Daniel M	Arabidopsis PIRL6 Is Essential for Male and Female Gametogenesis and Is Regulated by Alternative Splicing	Plant Physiology	NA	NA	10.1104/pp.18.00329	NA	2018	1154-1169	3	178
Sorokan A V; Burhanova G F; Maksimov I V	Anionic peroxidase-mediated oxidative burst requirement for jasmonic acid-dependent Solanum tuberosum defence against Phytophthora infestans	Plant Pathology	NA	NA	10.1111/ppa.12743	NA	2018	349-357	2	67
Lin Sue; Yue Xiaoyan; Miao Yingjing; Yu Youjian; Dong Heng; Huang Li; Cao Jiashu	The distinct functions of two classical arabinogalactan proteins BcMF8 and BcMF18 during pollen wall development in Brassica campestris	Plant Journal	NA	NA	10.1111/tpj.13842	NA	2018	60-76	1	94
Miao Liming; Lv Yanxia; Kong Lijun; Chen Qizhen; Chen Chaoquan; Li Jia; Zeng Fanhuan; Wang Shenyun; Li Jianbin; Huang Li; Cao Jiashu; Yu Xiaolin	Genome-wide identification, phylogeny, evolution, and expression patterns of MtN3/saliva/SWEET genes and functional analysis of BcNS in Brassica rapa	Bmc Genomics	NA	NA	10.1186/s12864-018-4554-8	NA	2018			19
Pan Ting; Lin Lingshang; Wang Juan; Liu Qiaoquan; Wei Cunxu	Long branch-chains of amylopectin with B-type crystallinity in rice seed with inhibition of starch branching enzyme I and IIb resist in situ degradation and inhibit plant growth during seedling development Degradation of rice starch with inhibition of SBE	Bmc Plant Biology	NA	NA	10.1186/s12870-017-1219-8	NA	2018			18
Agreda-Laguna Kenny-Alejandra; Cabrera-Ponce Jose-Luis; Ruiz Medrano; Roberto; Antonio Garzon-Tiznado; Jose; Xoconostle-Cazares Beatriz	TREHALOSE ACCUMULATION PROVIDES DROUGHT TOLERANCE TO GENETICALLY-MODIFIED MAIZE IN OPEN FIELD TRIALS	Pakistan Journal of Agricultural Sciences	NA	NA	10.21162/pakjas/18.6901	NA	2018	1009-1020	4	55
Pan Ting; Lin Lingshang; Liu Qiaoquan; Wei Cunxu	In situ Degradation and Characterization of Endosperm Starch in Waxy Rice with the Inhibition of Starch Branching Enzymes during Seedling Growth	International Journal of Molecular Sciences	NA	NA	10.3390/ijms19113397	NA	2018		11	19
Dalakouras Athanasios; Lauter Anja; Bassler Alexandra; Krczal Gabi; Wassenegger Michael	Transient expression of intron-containing transgenes generates non-spliced aberrant pre-mRNAs that are processed into siRNAs	Planta	NA	NA	10.1007/s00425-018-3015-6	NA	2019	457-468	2	249
Yan Jun; Yu Li; He Lizhoung; Zhu Longying; Xu Shuang; Wan Yanhui; Wang Hong; Wang Ying; Zhu Weimin	Comparative Transcriptome Analysis of Celery Leaf Blades Identified an R2R3-MYB Transcription Factor that Regulates Apigenin Metabolism	Journal of Agricultural and Food Chemistry	NA	NA	10.1021/acs.jafc.9b01052	NA	2019	5265-5277	18	67
Suzuki Yuji; Wada Shinya; Kondo Eri; Yamori Wataru; Makino Amane	Effects of co-overproduction of sedoheptulose-1,7-bisphosphatase and Rubisco on photosynthesis in rice	Soil Science and Plant Nutrition	NA	NA	10.1080/00380768.2018.1530053	NA	2019	36-40	1	65
Li Haiteng; Gidley Michael J; Dhital Sushil	High-Amylose Starches to Bridge the \Fiber Gap\: Development, Structure, and Nutritional Functionality	Comprehensive Reviews in Food Science and Food Safety	NA	NA	10.1111/1541-4337.12416	NA	2019	362-379	2	18
Ambrosini Veronica; Issawi Mohammad; Leroy-Lhez Stephanie; Riou Catherine	How protoporphyrinogen IX oxidase inhibitors and transgenesis contribute to elucidate plant tetrapyrrole pathway	Journal of Porphyrins and Phthalocyanines	NA	NA	10.1142/s1088424619300076	NA	2019	419-426	4-5	23
Lu Jiannong; Shi Yuzhen; Li Weijin; Chen Sen; Wang Yafei; He Xiaolin; Yin Xuegui	RcPAL, a key gene in lignin biosynthesis in Ricinus communis L	Bmc Plant Biology	NA	NA	10.1186/s12870-019-1777-z	NA	2019			19
Morozov S Y; Solovyev A G; Kalinina N O; Taliansky M E	Double-Stranded RNAs in Plant Protection Against Pathogenic Organisms and Viruses in Agriculture	Acta Naturae	NA	NA	10.32607/20758251-2019-11-4-13-21	NA	2019	13-21	4	11
Li Wenrui; Bai Zhenqing; Pei Tianlin; Yang Dongfeng; Mao Renjun; Zhang Bingxue; Liu Chuangfeng; Liang Zongsuo	SmGRAS1 and SmGRAS2 Regulate the Biosynthesis of Tanshinones and Phenolic Acids in Salvia miltiorrhiza	Frontiers in Plant Science	NA	NA	10.3389/fpls.2019.01367	NA	2019			10
Ali I; Khurshid M; Iqbal Z; Shafiq M; Amin I; Mansoor S; Briddon R W	The antisense 5 ' end of the V2 gene confers enhanced resistance against the monopartite begomovirus cotton leaf curl Kokhran virus-Burewala strain	Acta Virologica	NA	NA	10.4149/av_2019_101	NA	2019	26-35	1	63
Bose Sreyashree; Suescun Ana Victoria; Song Jiarui; Castillo-Gonzalez Claudia; Aklilu Behailu Birhanu; Branham Erica; Lynch Ryan; Shippen Dorothy E	tRNA ADENOSINE DEAMINASE 3 is required for telomere maintenance inArabidopsis thaliana	Plant Cell Reports	NA	NA	10.1007/s00299-020-02594-0	NA	2020			NA
Ashfaq Mohd Ashraf; Dinesh Kumar; V; Soma Sekhar Reddy; P; Anil Kumar; Ch; Sai Kumar; K; Narasimha Rao; N; Tarakeswari M; Sujatha M	Post-transcriptional gene silencing: Basic concepts and applications	Journal of Biosciences	NA	0250-5991	10.1007/s12038-020-00098-3	NA	2020		1	45
Azizi Abdolbaset; Verchot Jeanmarie; Moieni Ahmad; Shams-bakhsh Masoud	Efficient silencing gene construct for resistance to multiple common bean (Phaseolus vulgaris L.) viruses	3 Biotech	NA	NA	10.1007/s13205-020-02276-4	NA	2020		6	10
Li Wenrui; Xing Bingcong; Mao Renjun; Bai Zhenqing; Yang Dongfeng; Xu Jiayi; Liang Zongsuo	SmGRAS3 negatively responds to GA signaling while promotes tanshinones biosynthesis in Salvia miltiorrhiza	Industrial Crops and Products	NA	NA	10.1016/j.indcrop.2019.112004	NA	2020			144
Zhang Geng; Jia Sizhen; Yan Zhiming; Wang Yuanhua; Zhao Fengxia; Sun Yefan	A strawberry mitogen-activated protein kinase gene, FaMAPK19, is involved in disease resistance against Botrytis cinerea	Scientia Horticulturae	NA	NA	10.1016/j.scienta.2020.109259	NA	2020			265
Brito Danielle S; Agrimi Gennaro; Charton Lennart; Brilhaus Dominik; Bitetto Maria Gabriella; Lana-Costa Jaciara; Messina Eugenia; Nascimento Carolina P; Feitosa-Araujo Elias; Pires Marcel Viana; Perez-Diaz Jorge Luis; Obata Toshihiro; Porcelli Vito; Palmieri Luigi; Araujo Wagner L; Weber Andreas P M; Linka Nicole; Fernie Alisdair R; Palmieri Ferdinando; Nunes-Nesi Adriano	Biochemical and functional characterization of a mitochondrial citrate carrier in Arabidopsis thaliana	Biochemical Journal	NA	NA	10.1042/bcj20190785	NA	2020	1759-1777	9	477
Tan Huijuan; Li Bosheng; Guo Hongwei	The diversity of post-transcriptional gene silencing mediated by small silencing RNAs in plants	Essays in biochemistry, Spotlight on China: Rna	NA	NA	10.1042/EBC20200006	NA	2020	919-930		64
Gramzow Lydia; Lobbes Dajana; Innard Nathan; Theissen Guenter	Independent origin of MIRNA genes controlling homologous target genes by partial inverted duplication of antisense-transcribed sequences	Plant Journal	NA	NA	10.1111/tpj.14550	NA	2020	401-419	2	101
He Chunmei; Wang Juan; Dong Rui; Guan Haiying; Liu Tieshan; Liu Chunxiao; Liu Qiang; Wang Liming	Overexpression of an Antisense RNA of Maize Receptor-Like Kinase Gene ZmRLK7 Enlarges the Organ and Seed Size of Transgenic Arabidopsis Plants	Frontiers in Plant Science	NA	1664-462X	10.3389/fpls.2020.579120	NA	2020			11
Zuo Zhi-Fang; Sun Hyeon-Jin; Lee Hyo-Yeon; Kang Hong-Gyu	Identification of bHLH genes through genome-wide association study and antisense expression of ZjbHLH076/ZjICE1 influence tolerance to low temperature and salinity in Zoysia japonica	Plant Science	NA	0168-9452	10.1016/j.plantsci.2021.111088	NA	2021			313
Zhu Pan; Lister Clare; Dean Caroline	Cold-induced Arabidopsis FRIGIDA nuclear condensates for FLC repression	Nature	NA	0028-0836	10.1038/s41586-021-04062-5	NA	2021	657-661	7886	599
Tilahun Tadesse; Bezie Yilkal; Kerisew Bizuayehu; Taye Mengistie	The application of antisense technology for crop improvement: A review	Cogent Food & Agriculture	NA	2331-1932	10.1080/23311932.2021.1910157	NA	2021		1	7
Yang Jun; Ji Lingxiao; Liu Shuang; Jing Pei; Hu Jin; Jin Deming; Wang Lingqiang; Xie Guosheng	The CaM1-associated CCaMK-MKK1/6 cascade positively affects lateral root growth via auxin signaling under salt stress in rice	Journal of Experimental Botany	NA	0022-0957	10.1093/jxb/erab287	NA	2021	6611-6627	18	72
Suzuki Yuji; Ishiyama Keiki; Sugawara Misaki; Suzuki Yuka; Kondo Eri; Takegahara-Tamakawa Yuki; Yoon Dong-Kyung; Suganami Mao; Wada Shinya; Miyake Chikahiro; Makino Amane	Overproduction of Chloroplast Glyceraldehyde-3-Phosphate Dehydrogenase Improves Photosynthesis Slightly under Elevated CO2 Conditions in Rice	Plant and Cell Physiology	NA	0032-0781	10.1093/pcp/pcaa149	NA	2021	156-165	1	62
Wolabu Tezera W; Wang Hui; Tadesse Dimiru; Zhang Fei; Behzadirad Marjan; Tvorogova Varvara E; Abdelmageed Haggag; Liu Ye; Chen Naichong; Chen Jianghua; Allen Randy D; Tadege Million	WOX9 functions antagonistic to STF and LAM1 to regulate leaf blade expansion inMedicago truncatulaandNicotiana sylvestris	New Phytologist	NA	0028-646X	10.1111/nph.16934	NA	2021	1582-1597	3	229
Bhatt M; Pandey S S; Tiwari A K; Tiwari B S	Plastid-mediated singlet oxygen in regulated cell death	Plant Biology	NA	1435-8603	10.1111/plb.13260	NA	2021			NA
Zeng Jiamei; Zhang Tongfang; Huangfu Jiayi; Li Ran; Lou Yonggen	Both Allene Oxide Synthases Genes Are Involved in the Biosynthesis of Herbivore-Induced Jasmonic Acid and Herbivore Resistance in Rice	Plants-Basel	NA	NA	10.3390/plants10030442	NA	2021		3	10

## Sheet: Table S4
Table S4. "Natural antisense" and "Natural antisense and Genetic Engineering"-related articles, classified by publication type. The systematic search was conducted of all databases from the Web of Sciences (WOS).
Natural antisense-related articles		Natural antisense and Genetic Engineering-related articles
Publication type	Number of publications	Publication type	Number of publications	Total by publication type
Research article	160	Research article	71	231
Review	47	Review	23	70
Book chapter	1	Book chapter	2	3
Total	208	Total	96	304

## Sheet: Table S5
	Table S5. List of the antisense sequences of mice and their cognate sense genes available in the Gene database (NCBI) on 18 February, 2022. All these antisense genes are associated with citations in PubMed
	Antisense related genes				Sense correspondent genes
#	Gene ID	Gene symbol	Gene type	Citations in PubMed¹	Gene ID	Gene symbol	Gene type	Citations in PubMed¹	Species
1	63830	Kcnq1ot1	ncRNA	82	16535	Kcnq1	protein coding	153	Mus musculus
2	22097	Tsix	ncRNA	78	213742	Xist	ncRNA	342	Mus musculus
3	100503872	Hotair	ncRNA	50	Hotair is a putative regulator of several genes				Mus musculus
4	52480	Snhg14	ncRNA	37	22215	Ube3a	protein coding	205	Mus musculus
5	56802	Gnasas1	ncRNA	27	14683	Gnas	protein coding	282	Mus musculus
6	320038	Dlx6os1	ncRNA	35	13396	Dlx6	protein coding	116	Mus musculus
7	791364	Hottip	ncRNA	22	Hottip is a putative regulator of several genes				Mus musculus
8	111970	Dlx1as	ncRNA	20	13390	Dlx1	protein coding	272	Mus musculus
9	15397	Hoxa11os	ncRNA	20	15396	Hoxa11	protein coding	165	Mus musculus
10	68949	Zfas1	ncRNA	19	98999	Znfx1	protein coding	24	Mus musculus
11	574519	Vax2os	ncRNA	15	24113	Vax2	protein coding	65	Mus musculus
12	93895	Msx1os	ncRNA	5	17701	Msx1	protein coding	695	Mus musculus
13	433424	Zeb2os	ncRNA	5	24136	Zeb2	protein coding	168	Mus musculus
14	105242658	Hotairm1	ncRNA	11	15394	Hoxa1	protein coding	154	Mus musculus
15	432855	Zfhx2os	ncRNA	11	239102	Zfhx2	protein coding	25	Mus musculus
16	329078	Emx2os	ncRNA	10	13797	Emx2	protein coding	299	Mus musculus
17	103214	Ifngas1	ncRNA	4	15978	Ifng	protein coding	2712	Mus musculus
18	102633540	Myhas	ncRNA	10	17879	Myh1	protein coding	107	Mus musculus
19	329480	Wt1os	ncRNA	11	22431	Wt1	protein coding	711	Mus musculus
20	102634678	Haglr	ncRNA	12	15429	Hoxd1	protein coding	52	Mus musculus
21	101202684	Uchl1os	ncRNA	9	22223	Uchl1	protein coding	331	Mus musculus
22	103164605	Paupar	ncRNA	9	18508	Pax6	protein coding	2111	Mus musculus
23	105242657	Hoxaas2	ncRNA	10	15400	Hoxa3	protein coding	167	Mus musculus
24	72628	Hoxaas3	ncRNA	9	15403	Hoxa6	protein coding	58	Mus musculus
25	100038693	Tmem51os1	ncRNA	9	214359	Tmem51	protein coding	18	Mus musculus
26	13397	Dlx6os2	ncRNA	4	13396	Dlx6	protein coding	115	Mus musculus
27	102633805	Gm26688	ncRNA	8	21418	Tfap2a	protein coding	378	Mus musculus
28	594843	Has2os	ncRNA	2	15117	Has2	protein coding	112	Mus musculus
29	414118	Zmiz1os1	ncRNA	7	328365	Zmiz1	protein coding	37	Mus musculus
30	106007488	Hotairm2	ncRNA	2	15394	Hoxa1	protein coding	154	Mus musculus
31	106736473	LOC106736473	ncRNA	1	The cognate gene could not be confirmed				Mus musculus
32	108167933	Cep112os1	ncRNA	7	76380	Cep112	protein coding	15	Mus musculus
33	67188	2700046G09Rik	ncRNA	11	208449	Sgms1	protein coding	59	Mus musculus
34	71158	4933423P22Rik	ncRNA	9	The cognate gene could not be confirmed				Mus musculus
35	77395	9530018H14Rik	ncRNA	10	The cognate gene could not be confirmed				Mus musculus
36	654362	Fbxw7as1	ncRNA	6	50754	Fbxw	protein coding	167	Mus musculus
37	791318	Gm10125	ncRNA	9	21417	Zeb1	protein coding	188	Mus musculus
38	115488819	Gm17251	ncRNA	10	19326	Rab11b	protein coding	56	Mus musculus
39	111975	Igf2os	ncRNA	15	16002	Igf2	protein coding	588	Mus musculus
40	606497	Otx2os1	ncRNA	12	18424	Otx2	protein coding	721	Mus musculus
	¹Number of citations in PubMed until February 18th, 2022

## Sheet: Table S6
	Table S6. List of the antisense sequences of fungi and their cognate sense genes available in the Gene database (NCBI) on 18 February, 2022. All these antisense genes are associated with citations in PubMed
	Antisense related genes				Sense correspondent genes
#	Gene ID	Gene symbol	Gene type	Citations in PubMed¹	Gene ID	Gene symbol	Gene type	Citations in PubMed¹	Species
1	65052914	YNCB0008W	ncRNA	5	852308	GAL1	protein coding	189	Saccharomyces cerevisiae S288C
					852307	GAL10	protein coding	93	Saccharomyces cerevisiae S288C
2	65052916	SUT169	ncRNA	4	856541	SPS100	protein coding	14	Saccharomyces cerevisiae S288C
3	65052917	YNCM0001W	ncRNA	4	854916	PHO84	protein coding	132	Saccharomyces cerevisiae S288C
4	23547380	RME2	ncRNA	2	852683	IME4	protein coding	37	Saccharomyces cerevisiae S288C
5	65052915	TBRT	ncRNA	1	852361	TAT1	protein coding	66	Saccharomyces cerevisiae S288C
6	65052918	YNCP0002W	ncRNA	1	855828	GAL4	protein coding	304	Saccharomyces cerevisiae S288C
7	23547379	RME3	ncRNA	1	852643	ZIP2	protein coding	36	Saccharomyces cerevisiae S288C
8	9406961	SPNCRNA.584	miscRNA	1	2539136	SPCC1919.05	protein coding	9	Schizosaccharomyces pombe
9	14218235	SPNCRNA.1044	miscRNA	1	The cognate gene could not be confirmed				Schizosaccharomyces pombe
10	14217399	SPNCRNA.1201	miscRNA	1	The cognate gene could not be confirmed				Schizosaccharomyces pombe
11	14217284	SPNCRNA.1273	miscRNA	1	The cognate gene could not be confirmed				Schizosaccharomyces pombe
12	14217658	SPNCRNA.1356	miscRNA	1	The cognate gene could not be confirmed				Schizosaccharomyces pombe
13	14217430	SPNCRNA.1367	miscRNA	1	The cognate gene could not be confirmed				Schizosaccharomyces pombe
14	14217491	SPNCRNA.1391	miscRNA	1	The cognate gene could not be confirmed				Schizosaccharomyces pombe
15	14217670	SPNCRNA.1467	miscRNA	1	The cognate gene could not be confirmed				Schizosaccharomyces pombe
16	14217832	SPNCRNA.1475	miscRNA	1	The cognate gene could not be confirmed				Schizosaccharomyces pombe
17	14217715	SPNCRNA.1480	miscRNA	1	The cognate gene could not be confirmed				Schizosaccharomyces pombe
18	14217417	SPNCRNA.1518	miscRNA	1	The cognate gene could not be confirmed				Schizosaccharomyces pombe
19	14217498	SPNCRNA.1678	miscRNA	1	The cognate gene could not be confirmed				Schizosaccharomyces pombe
20	14218374	SPNCRNA.752	miscRNA	1	The cognate gene could not be confirmed				Schizosaccharomyces pombe
21	14218168	SPNCRNA.846	miscRNA	1	The cognate gene could not be confirmed				Schizosaccharomyces pombe
22	14218032	SPNCRNA.865	miscRNA	1	The cognate gene could not be confirmed				Schizosaccharomyces pombe
	¹Number of citations in PubMed until February, 18th, 2022

## Sheet: Table S7
	Table S7. List of the antisense sequences of bacteria and their cognate sense genes available in the Gene database (NCBI) on 18 February, 2022. All these antisense genes are associated with citations in PubMed
	Antisense related genes				Sense correspondent genes
#	Gene ID	Gene symbol	Gene type	Citations in PubMed¹	Gene ID	Gene symbol	Gene type	Citations in PubMed¹	Species
1	1256162	finP	miscRNA	1	1256127	traJ	protein coding	2	Salmonella enterica subsp. enterica serovar Typhimurium str. LT2
2	2847697	micA	ncRNA	25	micA is a putative regulator of several genes				Escherichia coli str. K-12 substr. MG1655
3	2847771	ryeA	ncRNA	9	2847772	sdsR	ncRNA	7	Escherichia coli str. K-12 substr. MG1655
	¹Number of citations in PubMed until February 18th, 2022

## Sheet: Table S8
Table S8. List of the sugarcane assembled sequences (SAS) whose antisense expression was identified in different experiments. Sense/antisense (SS/AS) expression correlations are classified as concordant, discordant, or neutral. SS/AS expression profiles can vary depending on the experiment.
	Experiment								Sense/antisense expression profile
SAS	Ancestral	Circadian I	Circadian II	Drought I	Drought II	Drought III	Ethylene	G&M¹	Concordant	Discordant	Neutral	Observed correlation	Total of concordant correlation	Total of discordant correlation	Total of neutral correlation	Total of variable correlation	Total of transcripts
SCQGST1032D08.g	NA	Concordant	NA	NA	NA	NA	NA	NA	1	0	0	Concordant	25	22	1264	102	1413
SCJFRT2055A07.g	NA	Concordant	NA	NA	NA	NA	NA	NA	1	0	0	Concordant
SCCCCL4014A04.g	NA	Concordant	NA	NA	NA	NA	NA	NA	1	0	0	Concordant
SCRURT2007A12.g	NA	Concordant	NA	NA	NA	NA	NA	NA	1	0	0	Concordant
SCCCRZ1001A09.g	NA	Concordant	NA	NA	NA	NA	NA	NA	1	0	0	Concordant
SCACRZ3036E03.g	NA	Concordant	NA	NA	NA	NA	NA	NA	1	0	0	Concordant
SCQGLB1030C04.g	NA	Concordant	NA	NA	NA	NA	NA	NA	1	0	0	Concordant
SCJFRZ2014H02.g	NA	Concordant	NA	NA	NA	NA	NA	NA	1	0	0	Concordant
SCCCAM2003F01.g	NA	Concordant	Concordant	NA	NA	NA	NA	NA	2	0	0	Concordant
SCSGHR1069A02.g	NA	Concordant	NA	NA	NA	NA	NA	NA	1	0	0	Concordant
SCEPRT2043A06.g	NA	Concordant	NA	NA	NA	NA	NA	NA	1	0	0	Concordant
SCJFRZ2013F03.g	NA	Concordant	NA	Concordant	NA	NA	NA	NA	2	0	0	Concordant
SCRFLR1012E03.g	NA	Concordant	NA	NA	NA	NA	NA	NA	1	0	0	Concordant
SCRLAM1013C01.g	NA	Concordant	NA	NA	NA	NA	NA	NA	1	0	0	Concordant
SCCCRZ1002E05.g	NA	Concordant	NA	NA	NA	NA	NA	NA	1	0	0	Concordant
SCEQLB2016C02.g	NA	Concordant	NA	NA	NA	NA	NA	NA	1	0	0	Concordant
SCCCLR1072G01.g	NA	NA	Concordant	NA	NA	NA	NA	NA	1	0	0	Concordant
SCCCLR2C02B10.g	NA	NA	Concordant	NA	NA	NA	NA	NA	1	0	0	Concordant
SCCCRZ2C04G12.g	NA	NA	Concordant	NA	NA	NA	NA	NA	1	0	0	Concordant
SCCCST2003E11.g	NA	NA	Concordant	NA	NA	NA	NA	NA	1	0	0	Concordant
SCCCST2002G06.g	NA	NA	NA	NA	NA	Concordant	NA	NA	1	0	0	Concordant
SCJLRT1017E07.g	NA	NA	NA	NA	Concordant	NA	NA	NA	1	0	0	Concordant
SCSGSB1007B05.g	NA	NA	NA	NA	Concordant	NA	NA	NA	1	0	0	Concordant
SCEPCL6029B10.g	NA	NA	NA	NA	Concordant	NA	NA	NA	1	0	0	Concordant
SCCCCL4002F06.g	NA	NA	NA	NA	Concordant	NA	NA	NA	1	0	0	Concordant
SCEZRZ3049D08.g	NA	Discordant	NA	NA	NA	NA	NA	NA	0	1	0	Discordant
SCJFRT1062A02.g	NA	Discordant	NA	NA	NA	NA	NA	NA	0	1	0	Discordant
SCRFHR1006H10.g	NA	Discordant	Discordant	NA	NA	NA	Discordant	NA	0	3	0	Discordant
SCSGHR1072F11.g	NA	Discordant	NA	NA	NA	NA	NA	NA	0	1	0	Discordant
SCMCRT2086H09.g	NA	Discordant	NA	NA	NA	NA	NA	NA	0	1	0	Discordant
SCEQRT1026B05.g	NA	Discordant	NA	NA	NA	NA	NA	NA	0	1	0	Discordant
SCQGLB2043D08.g	NA	Discordant	NA	NA	NA	NA	NA	NA	0	1	0	Discordant
SCACSD2018G06.g	NA	Discordant	NA	NA	NA	NA	NA	NA	0	1	0	Discordant
SCRLSD2011D03.g	NA	Discordant	NA	NA	NA	NA	NA	NA	0	1	0	Discordant
SCQGSB1082C09.g	NA	Discordant	NA	NA	NA	NA	NA	NA	0	1	0	Discordant
SCEQRT1028A09.g	NA	Discordant	NA	NA	NA	NA	NA	NA	0	1	0	Discordant
SCRLAD1138E02.g	NA	Discordant	NA	NA	NA	NA	NA	NA	0	1	0	Discordant
SCSBAD1087B08.g	NA	NA	Discordant	NA	NA	NA	NA	Discordant	0	2	0	Discordant
SCJLRT1006H10.g	NA	NA	Discordant	NA	NA	NA	Discordant	NA	0	2	0	Discordant
SCBFSD2038H10.g	NA	NA	Discordant	Discordant	NA	NA	NA	NA	0	2	0	Discordant
SCJFST1015C01.g	NA	NA	NA	Discordant	NA	NA	NA	NA	0	1	0	Discordant
SCBFRZ2017D06.g	NA	NA	NA	NA	NA	NA	Discordant	NA	0	1	0	Discordant
SCJLRT1021F02.g	NA	NA	NA	NA	NA	NA	NA	Discordant	0	1	0	Discordant
SCCCLR2002H06.g	NA	NA	NA	NA	NA	NA	NA	Discordant	0	1	0	Discordant
SCAGLV1042E08.g	NA	NA	NA	NA	NA	NA	NA	Discordant	0	1	0	Discordant
SCUTSD2028C01.g	NA	NA	NA	NA	NA	NA	NA	Discordant	0	1	0	Discordant
SCUTFL1055C05.g	NA	NA	NA	NA	NA	NA	NA	Discordant	0	1	0	Discordant
SCQGLR1085B04.g	Neutral	NA	Neutral	NA	NA	NA	Neutral	NA	0	0	3	Neutral
SCRFAD1119E01.g	Neutral	NA	NA	NA	NA	Neutral	Neutral	NA	0	0	3	Neutral
SCACLR1057C07.g	Neutral	NA	Neutral	NA	NA	NA	Neutral	NA	0	0	3	Neutral
SCEZLB1010C05.g	Neutral	NA	NA	NA	NA	Neutral	NA	NA	0	0	2	Neutral
SCEPRT2047G02.g	Neutral	Neutral	Neutral	NA	NA	NA	NA	NA	0	0	3	Neutral
SCSGSB1008E01.g	Neutral	Neutral	NA	NA	NA	NA	NA	NA	0	0	2	Neutral
SCAGAM2122F12.g	Neutral	Neutral	NA	NA	NA	NA	NA	NA	0	0	2	Neutral
SCCCFL5061B02.g	Neutral	NA	Neutral	NA	NA	NA	NA	NA	0	0	2	Neutral
SCSBLB1033E06.g	Neutral	Neutral	Neutral	NA	NA	NA	Neutral	Neutral	0	0	5	Neutral
SCRLRZ3043D02.g	Neutral	Neutral	NA	Neutral	Neutral	NA	NA	Neutral	0	0	5	Neutral
SCEZRT2015F07.g	Neutral	NA	NA	NA	NA	NA	NA	NA	0	0	1	Neutral
SCRFLB1054D01.g	Neutral	Neutral	Neutral	Neutral	NA	Neutral	Neutral	NA	0	0	6	Neutral
SCRUAD1133D06.g	Neutral	NA	NA	NA	NA	NA	NA	NA	0	0	1	Neutral
SCJLHR1029E03.g	Neutral	NA	Neutral	NA	NA	NA	Neutral	Neutral	0	0	4	Neutral
SCSGFL4196D07.b	Neutral	Neutral	Neutral	NA	NA	NA	NA	Neutral	0	0	4	Neutral
SCBFLR1039F10.g	Neutral	Neutral	Neutral	NA	NA	NA	NA	NA	0	0	3	Neutral
SCSGRT2065C06.g	Neutral	NA	Neutral	NA	NA	NA	NA	NA	0	0	2	Neutral
SCCCRT2001G07.g	Neutral	NA	NA	NA	NA	NA	NA	NA	0	0	1	Neutral
SCJLRT1014E06.g	Neutral	Neutral	NA	NA	NA	NA	NA	NA	0	0	2	Neutral
SCJFRZ1006E10.g	Neutral	Neutral	Neutral	Neutral	NA	NA	Neutral	NA	0	0	5	Neutral
SCRULB1057E04.g	Neutral	Neutral	Neutral	Neutral	NA	NA	NA	NA	0	0	4	Neutral
SCVPLR2012E02.g	Neutral	NA	NA	Neutral	NA	NA	NA	NA	0	0	2	Neutral
SCSGLR1081B03.g	Neutral	Neutral	Neutral	NA	NA	NA	Neutral	NA	0	0	4	Neutral
SCRFLR1012C09.g	Neutral	Neutral	NA	Neutral	NA	Neutral	Neutral	NA	0	0	5	Neutral
SCUTAM2087E09.g	Neutral	NA	NA	NA	NA	NA	NA	NA	0	0	1	Neutral
SCRFLR1012G01.g	Neutral	Neutral	Neutral	Neutral	NA	NA	Neutral	NA	0	0	5	Neutral
SCCCCL4001D10.g	Neutral	NA	Neutral	NA	NA	NA	Neutral	NA	0	0	3	Neutral
SCCCCL4003D09.g	Neutral	NA	NA	NA	NA	NA	NA	Neutral	0	0	2	Neutral
SCCCCL4003F03.g	Neutral	NA	NA	NA	NA	NA	NA	Neutral	0	0	2	Neutral
SCQSLR1040A10.g	Neutral	NA	NA	NA	NA	NA	NA	NA	0	0	1	Neutral
SCCCLR1072C02.g	Neutral	Neutral	NA	NA	NA	NA	NA	NA	0	0	2	Neutral
SCMCST1049H07.g	Neutral	Neutral	NA	Neutral	NA	NA	NA	NA	0	0	3	Neutral
SCEPRZ3046E09.g	Neutral	Neutral	Neutral	NA	NA	NA	NA	NA	0	0	3	Neutral
SCEPAM2014E03.g	Neutral	NA	Neutral	NA	NA	NA	Neutral	Neutral	0	0	4	Neutral
SCBGAD1025F08.g	Neutral	Neutral	NA	Neutral	NA	NA	Neutral	NA	0	0	4	Neutral
SCRFLR2037A10.g	Neutral	NA	Neutral	NA	NA	NA	NA	Neutral	0	0	3	Neutral
SCRFLR1012A09.g	Neutral	NA	NA	NA	NA	NA	Neutral	NA	0	0	2	Neutral
SCEZRZ1016A05.g	Neutral	NA	NA	NA	NA	NA	NA	NA	0	0	1	Neutral
SCJLRZ1027D01.g	Neutral	NA	NA	NA	NA	NA	NA	NA	0	0	1	Neutral
SCCCCL5071C04.g	Neutral	NA	NA	NA	NA	NA	NA	NA	0	0	1	Neutral
SCCCRZ2002D10.g	Neutral	NA	NA	NA	NA	NA	Neutral	Neutral	0	0	3	Neutral
SCBGLR1117A05.g	Neutral	Neutral	Neutral	Neutral	NA	Neutral	Neutral	NA	0	0	6	Neutral
SCSGAD1009G07.g	Neutral	Neutral	Neutral	NA	Neutral	NA	NA	Neutral	0	0	5	Neutral
SCAGLR2033A03.g	NA	Neutral	NA	Neutral	NA	NA	NA	NA	0	0	2	Neutral
SCCCLR1048E03.g	NA	Neutral	NA	Neutral	NA	NA	NA	NA	0	0	2	Neutral
SCACSD1014H04.g	NA	Neutral	NA	Neutral	Neutral	NA	Neutral	Neutral	0	0	5	Neutral
SCACSD1017F04.g	NA	Neutral	NA	NA	NA	NA	NA	NA	0	0	1	Neutral
SCEZSD1080E02.g	NA	Neutral	NA	NA	NA	NA	NA	NA	0	0	1	Neutral
SCRFFL5036H03.g	NA	Neutral	Neutral	NA	NA	NA	Neutral	NA	0	0	3	Neutral
SCJFFL3C02C03.g	NA	Neutral	NA	NA	NA	NA	NA	NA	0	0	1	Neutral
SCCCLR1C03A03.g	NA	Neutral	NA	NA	NA	NA	NA	NA	0	0	1	Neutral
SCBFLB2094D12.g	NA	Neutral	NA	NA	NA	NA	NA	NA	0	0	1	Neutral
SCVPFL3047B03.g	NA	Neutral	NA	NA	NA	NA	NA	NA	0	0	1	Neutral
SCCCLR1C05A07.g	NA	Neutral	NA	NA	NA	NA	NA	NA	0	0	1	Neutral
SCVPFL3047B02.b	NA	Neutral	NA	NA	NA	NA	Neutral	NA	0	0	2	Neutral
SCSGFL4196H05.g	NA	Neutral	NA	NA	NA	NA	NA	NA	0	0	1	Neutral
SCRLFL4109E11.g	NA	Neutral	NA	NA	NA	NA	NA	NA	0	0	1	Neutral
SCQGAM2108B09.g	NA	Neutral	NA	NA	NA	NA	NA	NA	0	0	1	Neutral
SCRLLB2031B03.g	NA	Neutral	NA	Neutral	NA	NA	NA	NA	0	0	2	Neutral
SCCCLR1C01E09.g	NA	Neutral	NA	NA	NA	NA	NA	NA	0	0	1	Neutral
SCBGLB2011A02.g	NA	Neutral	NA	NA	NA	NA	NA	NA	0	0	1	Neutral
SCUTFL3072G07.g	NA	Neutral	Neutral	NA	NA	NA	Neutral	Neutral	0	0	4	Neutral
SCCCHR1003B09.g	NA	Neutral	Neutral	NA	NA	NA	NA	NA	0	0	2	Neutral
SCSBSB1057D05.g	NA	Neutral	NA	NA	Neutral	NA	NA	NA	0	0	2	Neutral
SCJFST1012F10.g	NA	Neutral	NA	Neutral	NA	NA	NA	NA	0	0	2	Neutral
SCEPAM1106G01.g	NA	Neutral	NA	NA	NA	NA	NA	NA	0	0	1	Neutral
SCVPLR2005A02.g	NA	Neutral	NA	Neutral	NA	NA	NA	NA	0	0	2	Neutral
SCCCCL7037F12.g	NA	Neutral	NA	NA	NA	NA	NA	Neutral	0	0	2	Neutral
SCMCCL6052H01.g	NA	Neutral	NA	NA	Neutral	NA	NA	Neutral	0	0	3	Neutral
SCAGAD1075E03.g	NA	Neutral	NA	NA	NA	NA	NA	NA	0	0	1	Neutral
SCQGST3155H03.g	NA	Neutral	NA	NA	NA	NA	NA	NA	0	0	1	Neutral
SCEQLR1007A04.g	NA	Neutral	NA	NA	NA	NA	NA	NA	0	0	1	Neutral
SCEQSB1018D08.g	NA	Neutral	NA	NA	NA	NA	NA	NA	0	0	1	Neutral
SCRLCL6031D09.g	NA	Neutral	NA	NA	Neutral	NA	NA	Neutral	0	0	3	Neutral
SCCCLR2C03H07.g	NA	Neutral	NA	Neutral	NA	NA	NA	NA	0	0	2	Neutral
SCEPAM2054F05.g	NA	Neutral	NA	NA	NA	NA	NA	NA	0	0	1	Neutral
SCACAM2042G01.g	NA	Neutral	NA	Neutral	NA	NA	NA	NA	0	0	2	Neutral
SCCCCL3120H04.g	NA	Neutral	NA	NA	NA	NA	NA	NA	0	0	1	Neutral
SCBGFL4057B08.g	NA	Neutral	NA	NA	Neutral	NA	NA	NA	0	0	2	Neutral
SCCCST2004A03.g	NA	Neutral	NA	NA	NA	NA	NA	NA	0	0	1	Neutral
SCRULR1020D11.g	NA	Neutral	NA	Neutral	NA	NA	NA	NA	0	0	2	Neutral
SCQGSB1083G08.g	NA	Neutral	NA	NA	Neutral	NA	NA	NA	0	0	2	Neutral
SCJLLR1011A06.g	NA	Neutral	Neutral	NA	NA	NA	Neutral	NA	0	0	3	Neutral
SCSBSD2056B03.g	NA	Neutral	NA	NA	NA	NA	NA	NA	0	0	1	Neutral
SCVPCL6065A08.g	NA	Neutral	Neutral	NA	NA	NA	NA	Neutral	0	0	3	Neutral
SCAGRT2037G07.g	NA	Neutral	NA	NA	NA	NA	NA	NA	0	0	1	Neutral
SCCCST1005F07.g	NA	Neutral	NA	NA	NA	NA	NA	NA	0	0	1	Neutral
SCACAM2044B11.g	NA	Neutral	NA	NA	Neutral	NA	NA	NA	0	0	2	Neutral
SCCCST1005C12.g	NA	Neutral	NA	NA	NA	NA	NA	NA	0	0	1	Neutral
SCCCFL4090D02.g	NA	Neutral	NA	Neutral	NA	NA	NA	NA	0	0	2	Neutral
SCUTSB1075G11.g	NA	Neutral	NA	Neutral	NA	NA	NA	Neutral	0	0	3	Neutral
SCSBFL1035C08.g	NA	Neutral	NA	NA	NA	NA	NA	NA	0	0	1	Neutral
SCCCST1002C08.g	NA	Neutral	NA	Neutral	NA	NA	Neutral	NA	0	0	3	Neutral
SCACLR2022A05.g	NA	Neutral	NA	NA	NA	NA	NA	NA	0	0	1	Neutral
SCBFRT1064H07.g	NA	Neutral	NA	NA	NA	NA	NA	NA	0	0	1	Neutral
SCUTSB1031H05.g	NA	Neutral	NA	NA	NA	NA	NA	NA	0	0	1	Neutral
SCRUSB1062H04.g	NA	Neutral	NA	NA	NA	Neutral	NA	NA	0	0	2	Neutral
SCSBFL4066F01.g	NA	Neutral	NA	NA	NA	NA	NA	NA	0	0	1	Neutral
SCQGLR2025H12.g	NA	Neutral	NA	NA	NA	NA	Neutral	NA	0	0	2	Neutral
SCSBFL4068E03.g	NA	Neutral	NA	NA	NA	NA	NA	NA	0	0	1	Neutral
SCRFST1041B05.g	NA	Neutral	NA	NA	NA	NA	NA	NA	0	0	1	Neutral
SCJFRZ2031D02.g	NA	Neutral	NA	NA	NA	NA	NA	NA	0	0	1	Neutral
SCUTAD1032C06.g	NA	Neutral	Neutral	Neutral	NA	NA	NA	NA	0	0	3	Neutral
SCEQHR1079E11.g	NA	Neutral	NA	Neutral	NA	NA	NA	NA	0	0	2	Neutral
SCEQFL5049E03.g	NA	Neutral	NA	NA	NA	NA	NA	NA	0	0	1	Neutral
SCRLFL4060B07.g	NA	Neutral	NA	NA	NA	NA	NA	NA	0	0	1	Neutral
SCCCCL3080D07.g	NA	Neutral	NA	Neutral	Neutral	NA	NA	Neutral	0	0	4	Neutral
SCJFRT1010G02.g	NA	Neutral	NA	Neutral	NA	NA	NA	Neutral	0	0	3	Neutral
SCEQLR1091B08.g	NA	Neutral	NA	NA	NA	NA	NA	NA	0	0	1	Neutral
SCCCST1004G11.g	NA	Neutral	NA	Neutral	NA	NA	NA	NA	0	0	2	Neutral
SCQGST1032E05.g	NA	Neutral	NA	NA	Neutral	NA	Neutral	NA	0	0	3	Neutral
SCEPRT2048G02.g	NA	Neutral	NA	Neutral	Neutral	NA	NA	NA	0	0	3	Neutral
SCQGLR1041B09.g	NA	Neutral	NA	NA	NA	NA	NA	NA	0	0	1	Neutral
SCMCST1052H06.g	NA	Neutral	NA	Neutral	NA	NA	NA	Neutral	0	0	3	Neutral
SCEZAM1083D09.g	NA	Neutral	Neutral	Neutral	Neutral	NA	Neutral	Neutral	0	0	6	Neutral
SCEZHR1047G06.g	NA	Neutral	NA	NA	NA	NA	NA	NA	0	0	1	Neutral
SCRLFL4029H04.g	NA	Neutral	NA	Neutral	NA	NA	NA	Neutral	0	0	3	Neutral
SCMCST1055D08.g	NA	Neutral	NA	NA	NA	NA	NA	NA	0	0	1	Neutral
SCQSST3115H10.g	NA	Neutral	NA	NA	NA	NA	NA	NA	0	0	1	Neutral
SCEPFL3085H06.g	NA	Neutral	NA	Neutral	Neutral	NA	NA	NA	0	0	3	Neutral
SCCCLR1001A03.g	NA	Neutral	NA	NA	NA	NA	NA	NA	0	0	1	Neutral
SCQGFL4071D12.g	NA	Neutral	NA	NA	NA	NA	NA	NA	0	0	1	Neutral
SCJFLR1035B10.g	NA	Neutral	NA	NA	NA	NA	NA	NA	0	0	1	Neutral
SCQGLB1029B05.g	NA	Neutral	NA	NA	NA	NA	NA	Neutral	0	0	2	Neutral
SCBFRZ2016H04.g	NA	Neutral	NA	Neutral	NA	NA	NA	Neutral	0	0	3	Neutral
SCMCLR1010C05.g	NA	Neutral	NA	Neutral	NA	NA	NA	Neutral	0	0	3	Neutral
SCJLLR1054F11.g	NA	Neutral	NA	NA	NA	NA	NA	NA	0	0	1	Neutral
SCSBFL5022B09.g	NA	Neutral	NA	NA	NA	NA	NA	Neutral	0	0	2	Neutral
SCMCFL5009H09.g	NA	Neutral	NA	NA	NA	NA	NA	NA	0	0	1	Neutral
SCEPCL6020C07.g	NA	Neutral	NA	NA	NA	NA	NA	NA	0	0	1	Neutral
SCUTFL1056B09.g	NA	Neutral	NA	NA	NA	NA	NA	Neutral	0	0	2	Neutral
SCRLFL1013H08.g	NA	Neutral	NA	NA	NA	NA	NA	Neutral	0	0	2	Neutral
SCQGLR1019F04.g	NA	Neutral	NA	NA	Neutral	NA	NA	NA	0	0	2	Neutral
SCQSLR1090G03.g	NA	Neutral	NA	NA	NA	NA	NA	Neutral	0	0	2	Neutral
SCVPRZ2039G06.g	NA	Neutral	Neutral	Neutral	NA	NA	Neutral	NA	0	0	4	Neutral
SCJLRT2050D12.g	NA	Neutral	NA	NA	NA	NA	NA	NA	0	0	1	Neutral
SCQSLR1018G12.g	NA	Neutral	NA	NA	Neutral	NA	NA	NA	0	0	2	Neutral
SCBGST3104A04.g	NA	Neutral	NA	NA	NA	NA	NA	NA	0	0	1	Neutral
SCBGST3105A06.g	NA	Neutral	NA	NA	NA	NA	NA	NA	0	0	1	Neutral
SCCCLR2002A12.g	NA	Neutral	NA	NA	NA	NA	NA	NA	0	0	1	Neutral
SCJLRT1017E09.g	NA	Neutral	NA	NA	NA	NA	NA	NA	0	0	1	Neutral
SCCCLR1C01H02.g	NA	Neutral	NA	NA	NA	NA	NA	Neutral	0	0	2	Neutral
SCSGAM2079F04.g	NA	Neutral	NA	NA	Neutral	NA	NA	NA	0	0	2	Neutral
SCCCLR1C02A02.g	NA	Neutral	NA	NA	Neutral	NA	NA	NA	0	0	2	Neutral
SCJLRT2051B08.g	NA	Neutral	NA	NA	Neutral	NA	NA	NA	0	0	2	Neutral
SCAGST3138B05.g	NA	Neutral	NA	NA	NA	NA	NA	NA	0	0	1	Neutral
SCJLFL1047H01.g	NA	Neutral	NA	Neutral	NA	NA	NA	NA	0	0	2	Neutral
SCAGST3138E12.g	NA	Neutral	Neutral	NA	NA	NA	Neutral	NA	0	0	3	Neutral
SCJLRT2049F05.g	NA	Neutral	NA	NA	NA	NA	Neutral	Neutral	0	0	3	Neutral
SCCCLR1076C03.g	NA	Neutral	NA	Neutral	NA	NA	NA	NA	0	0	2	Neutral
SCJFRT2060A04.g	NA	Neutral	NA	NA	NA	NA	NA	NA	0	0	1	Neutral
SCSGFL5C06F02.g	NA	Neutral	NA	Neutral	NA	NA	NA	NA	0	0	2	Neutral
SCBGLR1119B03.g	NA	Neutral	NA	NA	NA	NA	NA	Neutral	0	0	2	Neutral
SCSGFL5C04H12.g	NA	Neutral	NA	NA	NA	NA	NA	NA	0	0	1	Neutral
SCCCRZ1002F07.g	NA	Neutral	NA	NA	Neutral	NA	NA	NA	0	0	2	Neutral
SCSGFL5C06C01.g	NA	Neutral	NA	NA	NA	NA	NA	NA	0	0	1	Neutral
SCVPAM2063E03.g	NA	Neutral	NA	NA	NA	NA	NA	NA	0	0	1	Neutral
SCUTST3087G02.g	NA	Neutral	NA	NA	NA	NA	NA	NA	0	0	1	Neutral
SCBGFL5080E07.g	NA	Neutral	NA	NA	NA	NA	NA	NA	0	0	1	Neutral
SCBGFL5078C04.g	NA	Neutral	NA	NA	NA	NA	NA	NA	0	0	1	Neutral
SCVPST1063D12.g	NA	Neutral	NA	Neutral	NA	NA	NA	NA	0	0	2	Neutral
SCVPST1061D08.g	NA	Neutral	NA	Neutral	NA	NA	NA	NA	0	0	2	Neutral
SCCCST2003A05.g	NA	Neutral	NA	NA	NA	NA	NA	NA	0	0	1	Neutral
SCJFRT2054A08.g	NA	Neutral	NA	NA	NA	NA	NA	NA	0	0	1	Neutral
SCEQLR1050G11.g	NA	Neutral	NA	NA	Neutral	NA	NA	NA	0	0	2	Neutral
SCEZRT2022D07.g	NA	Neutral	NA	NA	NA	NA	NA	NA	0	0	1	Neutral
SCEZRT2023E09.g	NA	Neutral	Neutral	NA	Neutral	NA	Neutral	Neutral	0	0	5	Neutral
SCJFRT2053A08.g	NA	Neutral	NA	Neutral	NA	NA	NA	NA	0	0	2	Neutral
SCUTLR2015A03.g	NA	Neutral	NA	NA	Neutral	NA	NA	Neutral	0	0	3	Neutral
SCJFRT2053C01.g	NA	Neutral	Neutral	NA	NA	NA	Neutral	Neutral	0	0	4	Neutral
SCEPLB1043A10.g	NA	Neutral	Neutral	NA	Neutral	Neutral	Neutral	Neutral	0	0	6	Neutral
SCEQRT2101E10.g	NA	Neutral	NA	NA	NA	NA	NA	NA	0	0	1	Neutral
SCEPSB1136B08.g	NA	Neutral	NA	NA	Neutral	NA	NA	NA	0	0	2	Neutral
SCVPST1060D05.g	NA	Neutral	NA	Neutral	NA	NA	NA	NA	0	0	2	Neutral
SCBGFL5079D09.g	NA	Neutral	NA	Neutral	NA	NA	NA	NA	0	0	2	Neutral
SCEQRT1028C03.g	NA	Neutral	NA	NA	NA	NA	NA	NA	0	0	1	Neutral
SCSGST1068E11.g	NA	Neutral	Neutral	Neutral	NA	NA	Neutral	NA	0	0	4	Neutral
SCAGLR1043B12.g	NA	Neutral	NA	Neutral	NA	NA	NA	NA	0	0	2	Neutral
SCEQRT2096E09.g	NA	Neutral	NA	Neutral	NA	Neutral	NA	NA	0	0	3	Neutral
SCEQRT1025E06.g	NA	Neutral	NA	NA	NA	NA	NA	NA	0	0	1	Neutral
SCEQLB1067C03.g	NA	Neutral	NA	Neutral	NA	NA	NA	NA	0	0	2	Neutral
SCVPLR2012G08.g	NA	Neutral	NA	NA	Neutral	NA	NA	NA	0	0	2	Neutral
SCQGST3154G02.g	NA	Neutral	NA	Neutral	Neutral	NA	NA	NA	0	0	3	Neutral
SCQGST3153F10.g	NA	Neutral	Neutral	NA	NA	NA	NA	Neutral	0	0	3	Neutral
SCRUFL1120C07.b	NA	Neutral	Neutral	NA	NA	NA	NA	Neutral	0	0	3	Neutral
SCRUFL1120F05.g	NA	Neutral	NA	NA	NA	NA	NA	NA	0	0	1	Neutral
SCRUFL1120E01.g	NA	Neutral	NA	NA	NA	NA	NA	NA	0	0	1	Neutral
SCQSFL1123A08.g	NA	Neutral	NA	NA	NA	NA	NA	NA	0	0	1	Neutral
SCRUFL1117E02.g	NA	Neutral	NA	NA	NA	NA	NA	NA	0	0	1	Neutral
SCRLAM2049C05.g	NA	Neutral	NA	Neutral	NA	NA	NA	Neutral	0	0	3	Neutral
SCRUFL1112A10.b	NA	Neutral	NA	Neutral	NA	NA	NA	NA	0	0	2	Neutral
SCJFST1012C03.g	NA	Neutral	NA	Neutral	NA	NA	NA	NA	0	0	2	Neutral
SCSGRZ3062B09.g	NA	Neutral	NA	NA	NA	NA	NA	NA	0	0	1	Neutral
SCJLLR1033F07.g	NA	Neutral	NA	Neutral	NA	NA	NA	Neutral	0	0	3	Neutral
SCVPST1059A05.g	NA	Neutral	NA	NA	Neutral	NA	NA	NA	0	0	2	Neutral
SCUTLR1058B03.g	NA	Neutral	NA	NA	NA	NA	NA	NA	0	0	1	Neutral
SCEPLR1030H09.g	NA	Neutral	Neutral	NA	NA	NA	NA	NA	0	0	2	Neutral
SCSGLR1025A02.g	NA	Neutral	NA	NA	NA	NA	NA	NA	0	0	1	Neutral
SCRFLB1056D05.g	NA	Neutral	NA	Neutral	Neutral	NA	NA	NA	0	0	3	Neutral
SCVPRZ3028C03.g	NA	Neutral	NA	NA	Neutral	NA	NA	NA	0	0	2	Neutral
SCEPFL4173E10.g	NA	Neutral	NA	Neutral	NA	NA	NA	NA	0	0	2	Neutral
SCBFFL4116C05.g	NA	Neutral	NA	NA	NA	NA	NA	Neutral	0	0	2	Neutral
SCRURT2012H08.g	NA	Neutral	NA	Neutral	NA	NA	NA	NA	0	0	2	Neutral
SCCCST1002F10.g	NA	Neutral	NA	Neutral	NA	NA	NA	NA	0	0	2	Neutral
SCJLRZ1024H10.g	NA	Neutral	NA	NA	NA	NA	NA	NA	0	0	1	Neutral
SCCCRZ1001B09.g	NA	Neutral	NA	NA	NA	NA	NA	NA	0	0	1	Neutral
SCCCRT2004D12.g	NA	Neutral	NA	Neutral	NA	NA	NA	NA	0	0	2	Neutral
SCSFST3079F01.g	NA	Neutral	NA	Neutral	NA	NA	NA	NA	0	0	2	Neutral
SCCCHR1004E11.g	NA	Neutral	NA	NA	Neutral	NA	NA	NA	0	0	2	Neutral
SCBGLR1097B08.g	NA	Neutral	Neutral	Neutral	Neutral	NA	NA	NA	0	0	4	Neutral
SCVPCL6042D02.g	NA	Neutral	NA	NA	Neutral	NA	NA	Neutral	0	0	3	Neutral
SCSBST3093E12.g	NA	Neutral	NA	NA	NA	NA	NA	NA	0	0	1	Neutral
SCCCRZ1004E10.g	NA	Neutral	NA	NA	NA	NA	NA	NA	0	0	1	Neutral
SCVPFL1138B04.g	NA	Neutral	NA	Neutral	Neutral	NA	NA	Neutral	0	0	4	Neutral
SCMCRT2107G02.g	NA	Neutral	NA	NA	Neutral	NA	NA	NA	0	0	2	Neutral
SCEPAM1017D02.g	NA	Neutral	NA	Neutral	NA	NA	NA	NA	0	0	2	Neutral
SCEQAM1044A12.g	NA	Neutral	NA	NA	Neutral	NA	NA	NA	0	0	2	Neutral
SCJFRZ2009F04.g	NA	Neutral	NA	NA	NA	NA	NA	NA	0	0	1	Neutral
SCMCRT2105F08.g	NA	Neutral	NA	NA	NA	NA	NA	NA	0	0	1	Neutral
SCEZAM1081G05.g	NA	Neutral	Neutral	NA	Neutral	NA	Neutral	Neutral	0	0	5	Neutral
SCBFRZ2050C03.g	NA	Neutral	NA	NA	NA	NA	NA	NA	0	0	1	Neutral
SCBGRT3012E01.g	NA	Neutral	Neutral	Neutral	Neutral	Neutral	NA	NA	0	0	5	Neutral
SCMCRT2085G08.g	NA	Neutral	Neutral	NA	NA	NA	NA	Neutral	0	0	3	Neutral
SCVPRT2080G01.g	NA	Neutral	NA	NA	Neutral	NA	NA	NA	0	0	2	Neutral
SCEPLB1043D07.g	NA	Neutral	NA	Neutral	NA	NA	NA	NA	0	0	2	Neutral
SCCCST3C01A07.g	NA	Neutral	NA	Neutral	NA	NA	NA	NA	0	0	2	Neutral
SCPIRT3021F04.g	NA	Neutral	Neutral	NA	NA	NA	NA	Neutral	0	0	3	Neutral
SCCCLR1077A03.g	NA	Neutral	NA	NA	NA	NA	Neutral	NA	0	0	2	Neutral
SCAGCL6013D01.g	NA	Neutral	NA	NA	Neutral	NA	NA	NA	0	0	2	Neutral
SCBFLR1026B07.g	NA	Neutral	NA	NA	NA	NA	NA	NA	0	0	1	Neutral
SCRLAM2049E06.g	NA	Neutral	Neutral	NA	NA	NA	Neutral	Neutral	0	0	4	Neutral
SCSFRT2069F10.g	NA	Neutral	NA	NA	NA	NA	NA	NA	0	0	1	Neutral
SCRLFL4029A04.g	NA	Neutral	NA	NA	Neutral	NA	NA	NA	0	0	2	Neutral
SCEZRZ1015D05.g	NA	Neutral	NA	NA	NA	NA	NA	NA	0	0	1	Neutral
SCCCRZ1004C02.g	NA	Neutral	NA	NA	NA	NA	NA	NA	0	0	1	Neutral
SCJFRZ1005F11.g	NA	Neutral	Neutral	Neutral	NA	NA	Neutral	NA	0	0	4	Neutral
SCCCRZ1C01F03.g	NA	Neutral	Neutral	Neutral	NA	NA	Neutral	NA	0	0	4	Neutral
SCEPRZ3128C05.g	NA	Neutral	NA	NA	NA	NA	NA	NA	0	0	1	Neutral
SCVPLR2012F07.g	NA	Neutral	NA	NA	NA	NA	NA	Neutral	0	0	2	Neutral
SCEPRZ1011H04.g	NA	Neutral	NA	NA	NA	NA	NA	NA	0	0	1	Neutral
SCRFLR2038H10.g	NA	Neutral	NA	NA	Neutral	NA	NA	NA	0	0	2	Neutral
SCRFSB1021D07.g	NA	Neutral	Neutral	NA	Neutral	NA	Neutral	NA	0	0	4	Neutral
SCEPAM2011E07.g	NA	Neutral	NA	NA	Neutral	NA	NA	NA	0	0	2	Neutral
SCACHR1037A09.g	NA	Neutral	Neutral	NA	NA	NA	NA	Neutral	0	0	3	Neutral
SCCCRZ1004G12.g	NA	Neutral	NA	NA	NA	NA	NA	NA	0	0	1	Neutral
SCCCRZ1004D09.g	NA	Neutral	NA	NA	NA	NA	NA	NA	0	0	1	Neutral
SCJLRT2051G02.g	NA	Neutral	NA	NA	NA	NA	NA	NA	0	0	1	Neutral
SCJLST1025A10.g	NA	Neutral	NA	NA	NA	NA	NA	NA	0	0	1	Neutral
SCAGLR1021G12.g	NA	Neutral	NA	NA	NA	NA	NA	Neutral	0	0	2	Neutral
SCCCLR1C02A11.g	NA	Neutral	NA	NA	NA	NA	NA	NA	0	0	1	Neutral
SCCCCL7C01A07.g	NA	Neutral	NA	NA	NA	NA	NA	NA	0	0	1	Neutral
SCEZRZ1015H08.g	NA	Neutral	NA	NA	Neutral	NA	NA	NA	0	0	2	Neutral
SCEPAM1108G11.g	NA	Neutral	Neutral	NA	Neutral	NA	NA	Neutral	0	0	4	Neutral
SCVPRT2083F11.g	NA	Neutral	NA	NA	NA	NA	NA	NA	0	0	1	Neutral
SCJFRT1059E08.g	NA	Neutral	NA	NA	NA	NA	NA	NA	0	0	1	Neutral
SCVPRT2081F09.g	NA	Neutral	NA	NA	NA	NA	NA	Neutral	0	0	2	Neutral
SCVPRT2081G11.g	NA	Neutral	NA	Neutral	NA	NA	NA	NA	0	0	2	Neutral
SCCCRZ1003B03.g	NA	Neutral	NA	NA	Neutral	NA	NA	NA	0	0	2	Neutral
SCJFRZ2030H03.g	NA	Neutral	NA	Neutral	NA	NA	NA	Neutral	0	0	3	Neutral
SCRFLB2058F01.g	NA	Neutral	NA	NA	NA	NA	NA	Neutral	0	0	2	Neutral
SCCCRZ1003D03.g	NA	Neutral	NA	NA	NA	NA	NA	NA	0	0	1	Neutral
SCJLLR1103H01.g	NA	Neutral	Neutral	Neutral	NA	NA	NA	NA	0	0	3	Neutral
SCCCRZ1002C03.g	NA	Neutral	NA	Neutral	NA	NA	NA	NA	0	0	2	Neutral
SCCCRZ1002B07.g	NA	Neutral	Neutral	NA	Neutral	NA	Neutral	NA	0	0	4	Neutral
SCCCRZ1002D07.g	NA	Neutral	NA	NA	NA	NA	NA	NA	0	0	1	Neutral
SCJFRZ2033A09.g	NA	Neutral	NA	NA	NA	NA	NA	NA	0	0	1	Neutral
SCVPRT2077D07.g	NA	Neutral	NA	NA	NA	NA	NA	Neutral	0	0	2	Neutral
SCSGRT2066B08.g	NA	Neutral	NA	NA	NA	NA	NA	NA	0	0	1	Neutral
SCJFLR1074H03.g	NA	Neutral	NA	NA	NA	NA	NA	NA	0	0	1	Neutral
SCQSRT2034G08.g	NA	Neutral	NA	Neutral	NA	NA	NA	NA	0	0	2	Neutral
SCJFRT2059G11.g	NA	Neutral	NA	NA	NA	NA	NA	Neutral	0	0	2	Neutral
SCCCCL4013H06.g	NA	Neutral	NA	Neutral	NA	NA	NA	NA	0	0	2	Neutral
SCBFAD1089A02.g	NA	Neutral	NA	Neutral	NA	NA	NA	NA	0	0	2	Neutral
SCRFLR1012G02.g	NA	Neutral	NA	Neutral	NA	NA	NA	NA	0	0	2	Neutral
SCJLRZ1025A05.g	NA	Neutral	NA	NA	NA	NA	NA	NA	0	0	1	Neutral
SCJLRZ1024A11.g	NA	Neutral	NA	Neutral	NA	NA	NA	NA	0	0	2	Neutral
SCBFAD1093H12.g	NA	Neutral	NA	NA	NA	NA	NA	NA	0	0	1	Neutral
SCEZAD1079D11.g	NA	Neutral	NA	Neutral	Neutral	NA	NA	NA	0	0	3	Neutral
SCSBSB1095H05.g	NA	Neutral	NA	NA	NA	NA	NA	NA	0	0	1	Neutral
SCCCST2002H10.g	NA	Neutral	NA	NA	NA	NA	NA	NA	0	0	1	Neutral
SCSBAD1083H12.g	NA	Neutral	NA	NA	NA	NA	NA	NA	0	0	1	Neutral
SCCCLR1070D02.g	NA	Neutral	NA	NA	NA	NA	NA	NA	0	0	1	Neutral
SCJLRZ1019C12.g	NA	Neutral	NA	NA	NA	NA	NA	NA	0	0	1	Neutral
SCRFSB1024G09.g	NA	Neutral	Neutral	NA	Neutral	NA	NA	Neutral	0	0	4	Neutral
SCEQAM1041H02.g	NA	Neutral	NA	NA	NA	NA	NA	NA	0	0	1	Neutral
SCEZSB1093H10.g	NA	Neutral	NA	Neutral	Neutral	NA	NA	NA	0	0	3	Neutral
SCEZSB1090G04.g	NA	Neutral	NA	NA	NA	NA	NA	NA	0	0	1	Neutral
SCBFRZ2018D05.g	NA	Neutral	Neutral	NA	Neutral	NA	NA	NA	0	0	3	Neutral
SCBFRZ2047C05.g	NA	Neutral	NA	NA	NA	NA	NA	NA	0	0	1	Neutral
SCBFRZ2049B02.g	NA	Neutral	NA	NA	Neutral	NA	NA	NA	0	0	2	Neutral
SCCCRZ1002E01.g	NA	Neutral	NA	NA	NA	NA	NA	NA	0	0	1	Neutral
SCCCRZ2C01F11.g	NA	Neutral	NA	NA	NA	NA	NA	NA	0	0	1	Neutral
SCCCRZ2C04E10.g	NA	Neutral	Neutral	NA	NA	NA	NA	NA	0	0	2	Neutral
SCCCRZ2002A02.g	NA	Neutral	NA	NA	Neutral	NA	NA	NA	0	0	2	Neutral
SCSBHR1056H09.g	NA	Neutral	NA	NA	NA	NA	NA	NA	0	0	1	Neutral
SCCCST2004C06.g	NA	Neutral	NA	Neutral	NA	NA	NA	NA	0	0	2	Neutral
SCJFRT1005C01.g	NA	Neutral	NA	NA	Neutral	NA	NA	NA	0	0	2	Neutral
SCJLRZ1026G02.g	NA	Neutral	NA	NA	Neutral	Neutral	NA	Neutral	0	0	4	Neutral
SCCCRZ2002E12.g	NA	Neutral	NA	Neutral	NA	NA	NA	NA	0	0	2	Neutral
SCCCLR2003C09.g	NA	Neutral	NA	Neutral	NA	NA	NA	NA	0	0	2	Neutral
SCJFRZ2029F04.g	NA	Neutral	NA	NA	NA	NA	NA	NA	0	0	1	Neutral
SCJFRZ2011D10.g	NA	Neutral	Neutral	NA	NA	NA	NA	NA	0	0	2	Neutral
SCJFRZ2015D10.g	NA	Neutral	NA	NA	NA	NA	NA	NA	0	0	1	Neutral
SCJFRZ2010A06.g	NA	Neutral	NA	NA	NA	NA	NA	NA	0	0	1	Neutral
SCJFRZ2010G06.g	NA	Neutral	NA	NA	NA	NA	NA	NA	0	0	1	Neutral
SCJFRZ2011B07.g	NA	Neutral	NA	Neutral	NA	NA	NA	NA	0	0	2	Neutral
SCVPRZ2038D02.g	NA	Neutral	NA	NA	NA	NA	NA	NA	0	0	1	Neutral
SCSBRZ3118D10.g	NA	Neutral	NA	Neutral	NA	NA	NA	NA	0	0	2	Neutral
SCUTRZ2008G09.g	NA	Neutral	NA	NA	NA	NA	NA	NA	0	0	1	Neutral
SCCCRZ2C02C08.g	NA	Neutral	NA	Neutral	NA	NA	NA	NA	0	0	2	Neutral
SCJFRZ2033D03.g	NA	Neutral	NA	NA	NA	NA	NA	Neutral	0	0	2	Neutral
SCBGLB2011C07.g	NA	Neutral	NA	NA	NA	NA	NA	NA	0	0	1	Neutral
SCRFLR2034D06.g	NA	Neutral	NA	NA	NA	NA	NA	Neutral	0	0	2	Neutral
SCJFRZ2033D10.g	NA	Neutral	NA	NA	NA	NA	NA	NA	0	0	1	Neutral
SCSBRZ2021A12.g	NA	Neutral	NA	NA	NA	NA	NA	NA	0	0	1	Neutral
SCCCLR1065A02.g	NA	Neutral	NA	Neutral	NA	NA	NA	NA	0	0	2	Neutral
SCBFRZ3008D06.g	NA	Neutral	NA	NA	Neutral	NA	NA	NA	0	0	2	Neutral
SCSGLR1084D12.g	NA	Neutral	NA	NA	Neutral	NA	NA	NA	0	0	2	Neutral
SCACLR2022B05.g	NA	Neutral	NA	NA	NA	NA	NA	Neutral	0	0	2	Neutral
SCEQLB1064G08.g	NA	Neutral	Neutral	NA	NA	NA	Neutral	NA	0	0	3	Neutral
SCCCRT2001A03.g	NA	Neutral	NA	NA	NA	NA	NA	NA	0	0	1	Neutral
SCCCRZ3001A02.g	NA	Neutral	Neutral	NA	NA	NA	Neutral	Neutral	0	0	4	Neutral
SCCCSB1002C05.g	NA	Neutral	NA	Neutral	NA	NA	NA	NA	0	0	2	Neutral
SCSGSB1005A04.g	NA	Neutral	NA	NA	NA	NA	NA	NA	0	0	1	Neutral
SCEPLB1044E11.g	NA	Neutral	Neutral	Neutral	NA	NA	Neutral	NA	0	0	4	Neutral
SCEZLB1006E05.g	NA	Neutral	NA	Neutral	NA	NA	NA	Neutral	0	0	3	Neutral
SCEZLB1006G10.g	NA	Neutral	NA	NA	NA	NA	NA	NA	0	0	1	Neutral
SCEQLR1091F12.g	NA	Neutral	NA	NA	NA	NA	NA	NA	0	0	1	Neutral
SCEZLB1010G04.g	NA	Neutral	NA	NA	Neutral	NA	NA	NA	0	0	2	Neutral
SCVPRZ2042F07.g	NA	Neutral	NA	NA	NA	NA	NA	NA	0	0	1	Neutral
SCRFLB1056E11.g	NA	Neutral	NA	NA	NA	NA	NA	NA	0	0	1	Neutral
SCQSLB1052A10.g	NA	Neutral	NA	NA	NA	NA	NA	NA	0	0	1	Neutral
SCQSLB1051A01.g	NA	Neutral	NA	Neutral	NA	NA	NA	NA	0	0	2	Neutral
SCJFRT1009C10.g	NA	Neutral	NA	Neutral	NA	NA	NA	NA	0	0	2	Neutral
SCRULB1058D03.g	NA	Neutral	NA	NA	NA	NA	NA	NA	0	0	1	Neutral
SCRFLB1056H01.g	NA	Neutral	NA	NA	NA	NA	Neutral	NA	0	0	2	Neutral
SCRULB1060G08.g	NA	Neutral	NA	NA	NA	NA	NA	NA	0	0	1	Neutral
SCEPRZ3044B07.g	NA	Neutral	Neutral	NA	NA	NA	NA	Neutral	0	0	3	Neutral
SCUTLR2023C05.g	NA	Neutral	NA	NA	NA	NA	NA	Neutral	0	0	2	Neutral
SCJFRZ2007A04.g	NA	Neutral	NA	NA	NA	NA	NA	NA	0	0	1	Neutral
SCQSLR1061G07.g	NA	Neutral	NA	NA	NA	NA	NA	NA	0	0	1	Neutral
SCCCLR1068B01.g	NA	Neutral	NA	NA	NA	NA	NA	NA	0	0	1	Neutral
SCCCLR1070A01.g	NA	Neutral	NA	NA	NA	NA	NA	Neutral	0	0	2	Neutral
SCCCLR1070H01.g	NA	Neutral	Neutral	NA	NA	NA	NA	Neutral	0	0	3	Neutral
SCBGLR1047G11.g	NA	Neutral	NA	NA	NA	NA	NA	NA	0	0	1	Neutral
SCEQLR1091E07.g	NA	Neutral	NA	NA	NA	NA	NA	NA	0	0	1	Neutral
SCEQLR1093A12.g	NA	Neutral	NA	NA	NA	NA	Neutral	Neutral	0	0	3	Neutral
SCJFLR1073C07.g	NA	Neutral	NA	NA	NA	NA	NA	NA	0	0	1	Neutral
SCVPAM2063G12.g	NA	Neutral	NA	NA	NA	NA	NA	NA	0	0	1	Neutral
SCEPAM1053B09.g	NA	Neutral	Neutral	NA	NA	NA	Neutral	NA	0	0	3	Neutral
SCRFLR2038D03.g	NA	Neutral	NA	NA	NA	NA	NA	NA	0	0	1	Neutral
SCQGLR1085G10.g	NA	Neutral	NA	NA	NA	NA	NA	NA	0	0	1	Neutral
SCVPCL6046C06.g	NA	Neutral	NA	NA	NA	NA	NA	Neutral	0	0	2	Neutral
SCCCCL1001F08.b	NA	Neutral	NA	NA	Neutral	NA	Neutral	NA	0	0	3	Neutral
SCEPRZ1008A10.g	NA	Neutral	NA	NA	NA	NA	NA	NA	0	0	1	Neutral
SCCCCL2001C01.b	NA	Neutral	NA	NA	Neutral	NA	Neutral	Neutral	0	0	4	Neutral
SCCCCL3001D09.b	NA	Neutral	Neutral	NA	Neutral	NA	NA	NA	0	0	3	Neutral
SCCCLR1048B10.g	NA	Neutral	NA	NA	NA	NA	NA	Neutral	0	0	2	Neutral
SCEZHR1047D08.g	NA	Neutral	NA	NA	NA	NA	NA	NA	0	0	1	Neutral
SCJLLR1103B12.g	NA	Neutral	NA	Neutral	NA	NA	NA	NA	0	0	2	Neutral
SCQGLR1019A10.g	NA	Neutral	NA	NA	NA	NA	NA	NA	0	0	1	Neutral
SCCCRT1001H03.g	NA	Neutral	NA	Neutral	NA	NA	NA	NA	0	0	2	Neutral
SCAGLR1043H01.g	NA	Neutral	Neutral	NA	Neutral	NA	NA	NA	0	0	3	Neutral
SCCCCL3004G08.b	NA	Neutral	NA	NA	NA	NA	NA	NA	0	0	1	Neutral
SCCCCL3004H02.b	NA	Neutral	NA	Neutral	NA	NA	NA	NA	0	0	2	Neutral
SCCCCL3120E03.g	NA	Neutral	NA	NA	NA	NA	Neutral	Neutral	0	0	3	Neutral
SCMCLR1123E09.g	NA	Neutral	NA	NA	NA	NA	NA	NA	0	0	1	Neutral
SCQGLR1019B05.g	NA	Neutral	NA	Neutral	NA	NA	NA	NA	0	0	2	Neutral
SCCCCL3120D10.b	NA	Neutral	NA	Neutral	NA	NA	NA	NA	0	0	2	Neutral
SCQGLR1062B01.g	NA	Neutral	NA	Neutral	NA	NA	NA	NA	0	0	2	Neutral
SCCCCL4005B08.g	NA	Neutral	Neutral	NA	NA	NA	NA	NA	0	0	2	Neutral
SCCCCL3005A06.b	NA	Neutral	NA	NA	NA	NA	NA	NA	0	0	1	Neutral
SCCCCL4005G09.g	NA	Neutral	NA	NA	NA	NA	NA	NA	0	0	1	Neutral
SCCCCL4005B11.g	NA	Neutral	NA	NA	NA	NA	NA	NA	0	0	1	Neutral
SCQSLR1040E10.g	NA	Neutral	NA	NA	NA	NA	NA	NA	0	0	1	Neutral
SCCCCL4005F05.g	NA	Neutral	NA	Neutral	NA	NA	NA	NA	0	0	2	Neutral
SCCCCL4004B01.g	NA	Neutral	NA	Neutral	NA	NA	NA	NA	0	0	2	Neutral
SCRFLR1012G08.g	NA	Neutral	NA	NA	Neutral	NA	NA	NA	0	0	2	Neutral
SCCCCL4008A08.g	NA	Neutral	Neutral	NA	NA	NA	Neutral	Neutral	0	0	4	Neutral
SCQSLR1061G10.g	NA	Neutral	NA	NA	NA	NA	NA	NA	0	0	1	Neutral
SCCCLR1048A06.g	NA	Neutral	NA	Neutral	NA	NA	NA	NA	0	0	2	Neutral
SCRLLR1038F08.g	NA	Neutral	NA	Neutral	Neutral	NA	NA	NA	0	0	3	Neutral
SCCCCL4009A06.g	NA	Neutral	NA	NA	NA	NA	Neutral	NA	0	0	2	Neutral
SCCCCL4012A06.g	NA	Neutral	NA	Neutral	NA	NA	NA	Neutral	0	0	3	Neutral
SCCCCL4014G05.g	NA	Neutral	NA	Neutral	NA	NA	NA	NA	0	0	2	Neutral
SCEPLR1051C10.g	NA	Neutral	NA	NA	NA	NA	NA	NA	0	0	1	Neutral
SCCCCL4014A07.g	NA	Neutral	NA	NA	NA	NA	NA	NA	0	0	1	Neutral
SCCCCL4015G07.g	NA	Neutral	NA	NA	NA	NA	NA	NA	0	0	1	Neutral
SCEQRT1025B05.g	NA	Neutral	Neutral	NA	Neutral	NA	NA	NA	0	0	3	Neutral
SCCCCL5002F03.g	NA	Neutral	NA	NA	NA	NA	NA	NA	0	0	1	Neutral
SCCCLR1022C05.g	NA	Neutral	NA	Neutral	NA	NA	NA	NA	0	0	2	Neutral
SCJFRT1009F03.b	NA	Neutral	NA	NA	NA	NA	NA	NA	0	0	1	Neutral
SCRLLR1059A07.g	NA	Neutral	NA	Neutral	NA	NA	NA	NA	0	0	2	Neutral
SCRLLR1059B02.g	NA	Neutral	NA	NA	NA	NA	NA	NA	0	0	1	Neutral
SCEPRT2043C10.g	NA	Neutral	NA	NA	Neutral	NA	NA	NA	0	0	2	Neutral
SCJLRT1021D02.g	NA	Neutral	NA	NA	NA	NA	NA	NA	0	0	1	Neutral
SCJLRT1006D09.g	NA	Neutral	NA	NA	NA	NA	NA	NA	0	0	1	Neutral
SCRFLR1012H01.g	NA	Neutral	Neutral	Neutral	NA	NA	NA	NA	0	0	3	Neutral
SCCCLR1C03A01.g	NA	Neutral	NA	NA	NA	NA	NA	NA	0	0	1	Neutral
SCSGLR1025B04.g	NA	Neutral	NA	Neutral	NA	NA	NA	NA	0	0	2	Neutral
SCSGLR1025B10.g	NA	Neutral	NA	Neutral	NA	NA	NA	NA	0	0	2	Neutral
SCSGLR1045F04.g	NA	Neutral	NA	Neutral	NA	NA	NA	NA	0	0	2	Neutral
SCRULB1059F02.g	NA	Neutral	Neutral	NA	Neutral	NA	Neutral	Neutral	0	0	5	Neutral
SCCCCL5004F08.g	NA	Neutral	NA	NA	NA	NA	NA	NA	0	0	1	Neutral
SCCCLR1C07G01.g	NA	Neutral	NA	NA	Neutral	NA	NA	NA	0	0	2	Neutral
SCCCCL5072H10.g	NA	Neutral	NA	NA	NA	NA	NA	Neutral	0	0	2	Neutral
SCSGLR1084H03.g	NA	Neutral	NA	NA	Neutral	NA	NA	NA	0	0	2	Neutral
SCJFRZ2026F03.g	NA	Neutral	NA	NA	Neutral	NA	NA	Neutral	0	0	3	Neutral
SCUTLR1058H04.g	NA	Neutral	NA	NA	NA	NA	NA	Neutral	0	0	2	Neutral
SCCCLR2001F05.g	NA	Neutral	NA	NA	NA	NA	NA	NA	0	0	1	Neutral
SCCCCL6002H04.g	NA	Neutral	NA	NA	NA	NA	NA	NA	0	0	1	Neutral
SCCCLR1C05D10.g	NA	Neutral	NA	NA	NA	NA	NA	NA	0	0	1	Neutral
SCCCLR2C01G05.g	NA	Neutral	Neutral	NA	NA	NA	NA	NA	0	0	2	Neutral
SCACCL6007G08.g	NA	Neutral	NA	NA	NA	NA	NA	NA	0	0	1	Neutral
SCAGCL6013A03.g	NA	Neutral	NA	NA	Neutral	NA	NA	NA	0	0	2	Neutral
SCCCCL4017D01.g	NA	Neutral	NA	NA	NA	NA	NA	NA	0	0	1	Neutral
SCCCLR2C02E03.g	NA	Neutral	Neutral	NA	NA	NA	NA	NA	0	0	2	Neutral
SCAGLR2011G03.g	NA	Neutral	Neutral	NA	NA	NA	NA	Neutral	0	0	3	Neutral
SCAGCL6014G11.g	NA	Neutral	NA	NA	Neutral	NA	NA	NA	0	0	2	Neutral
SCACLR2022G02.g	NA	Neutral	Neutral	NA	NA	NA	NA	NA	0	0	2	Neutral
SCACLR2007D03.g	NA	Neutral	NA	NA	NA	NA	NA	NA	0	0	1	Neutral
SCCCCL4014F10.g	NA	Neutral	NA	NA	NA	NA	Neutral	NA	0	0	2	Neutral
SCVPRZ2040D06.g	NA	Neutral	NA	NA	NA	NA	NA	NA	0	0	1	Neutral
SCEPCL6019E10.g	NA	Neutral	NA	NA	NA	NA	NA	NA	0	0	1	Neutral
SCAGLR2018G12.g	NA	Neutral	NA	NA	NA	NA	NA	NA	0	0	1	Neutral
SCCCLR1067B04.g	NA	Neutral	NA	NA	NA	NA	NA	NA	0	0	1	Neutral
SCEPRZ1009G04.g	NA	Neutral	NA	Neutral	NA	NA	NA	NA	0	0	2	Neutral
SCSFHR1043D12.g	NA	Neutral	NA	NA	NA	NA	NA	NA	0	0	1	Neutral
SCCCCL4007H10.g	NA	Neutral	NA	NA	NA	NA	NA	NA	0	0	1	Neutral
SCAGLR2011B02.g	NA	Neutral	NA	Neutral	NA	NA	NA	NA	0	0	2	Neutral
SCCCLB1004B06.g	NA	Neutral	NA	Neutral	NA	NA	NA	NA	0	0	2	Neutral
SCCCLR1069F01.g	NA	Neutral	NA	NA	NA	NA	NA	NA	0	0	1	Neutral
SCMCCL6052F09.g	NA	Neutral	NA	NA	NA	NA	NA	NA	0	0	1	Neutral
SCMCRT2085B05.g	NA	Neutral	Neutral	NA	NA	NA	Neutral	NA	0	0	3	Neutral
SCEPAM1024G02.g	NA	Neutral	Neutral	Neutral	NA	NA	NA	NA	0	0	3	Neutral
SCCCRZ1C01B03.g	NA	Neutral	Neutral	NA	NA	NA	NA	NA	0	0	2	Neutral
SCEZLB1013D09.g	NA	Neutral	Neutral	Neutral	Neutral	NA	Neutral	Neutral	0	0	6	Neutral
SCMCCL6051A05.g	NA	Neutral	NA	Neutral	NA	NA	NA	NA	0	0	2	Neutral
SCEQAM1040H05.g	NA	Neutral	NA	Neutral	NA	NA	NA	NA	0	0	2	Neutral
SCVPAM2066E11.g	NA	Neutral	NA	NA	NA	NA	NA	NA	0	0	1	Neutral
SCQGLR1085C06.g	NA	Neutral	NA	Neutral	NA	NA	NA	NA	0	0	2	Neutral
SCSGCL6070D05.g	NA	Neutral	NA	NA	NA	NA	NA	NA	0	0	1	Neutral
SCJFAM1065C02.g	NA	Neutral	NA	NA	Neutral	NA	NA	NA	0	0	2	Neutral
SCUTCL6035D02.g	NA	Neutral	NA	NA	NA	NA	NA	Neutral	0	0	2	Neutral
SCCCST1004A02.g	NA	Neutral	NA	NA	Neutral	Neutral	NA	Neutral	0	0	4	Neutral
SCMCRT2104B07.g	NA	Neutral	NA	NA	NA	NA	NA	NA	0	0	1	Neutral
SCUTAM2113B12.g	NA	Neutral	NA	Neutral	Neutral	NA	NA	NA	0	0	3	Neutral
SCCCLR1024F07.g	NA	Neutral	NA	Neutral	Neutral	NA	NA	NA	0	0	3	Neutral
SCMCRT2105C03.g	NA	Neutral	NA	NA	NA	NA	NA	Neutral	0	0	2	Neutral
SCCCRT1004D04.g	NA	Neutral	NA	NA	NA	NA	NA	NA	0	0	1	Neutral
SCBGLR1099H07.g	NA	Neutral	NA	NA	NA	NA	NA	NA	0	0	1	Neutral
SCCCST1002C01.g	NA	Neutral	NA	NA	NA	NA	NA	NA	0	0	1	Neutral
SCRLCL6030D09.g	NA	Neutral	Neutral	NA	NA	NA	NA	NA	0	0	2	Neutral
SCSFSB1102H08.g	NA	Neutral	NA	Neutral	Neutral	NA	NA	NA	0	0	3	Neutral
SCCCCL3005C03.b	NA	Neutral	NA	Neutral	NA	NA	NA	NA	0	0	2	Neutral
SCBGLR1115C01.g	NA	Neutral	NA	NA	NA	NA	NA	Neutral	0	0	2	Neutral
SCCCFL1002A08.g	NA	Neutral	NA	NA	Neutral	NA	NA	NA	0	0	2	Neutral
SCCCRZ2004D03.g	NA	Neutral	NA	NA	NA	NA	NA	NA	0	0	1	Neutral
SCRLLR1038A08.g	NA	Neutral	NA	NA	NA	NA	NA	NA	0	0	1	Neutral
SCAGAM2016B02.g	NA	Neutral	NA	NA	NA	NA	NA	Neutral	0	0	2	Neutral
SCCCLR1077A10.g	NA	Neutral	NA	NA	NA	NA	NA	NA	0	0	1	Neutral
SCEZAM1080D01.g	NA	Neutral	NA	NA	NA	NA	NA	NA	0	0	1	Neutral
SCCCLB1004B04.g	NA	Neutral	NA	NA	NA	NA	NA	NA	0	0	1	Neutral
SCACHR1039E09.g	NA	Neutral	NA	NA	NA	NA	NA	NA	0	0	1	Neutral
SCACHR1038G11.g	NA	Neutral	NA	NA	NA	NA	NA	NA	0	0	1	Neutral
SCAGHR1017H09.g	NA	Neutral	NA	Neutral	NA	NA	NA	Neutral	0	0	3	Neutral
SCQGLR2017B03.g	NA	Neutral	Neutral	NA	Neutral	NA	NA	NA	0	0	3	Neutral
SCEQRT2101B06.g	NA	Neutral	NA	Neutral	NA	NA	NA	NA	0	0	2	Neutral
SCQGHR1013G10.g	NA	Neutral	NA	NA	NA	NA	NA	NA	0	0	1	Neutral
SCEQRT2099B10.g	NA	Neutral	NA	Neutral	NA	NA	NA	NA	0	0	2	Neutral
SCACHR1036C10.g	NA	Neutral	Neutral	NA	NA	NA	NA	NA	0	0	2	Neutral
SCBGHR1058A12.g	NA	Neutral	NA	NA	NA	NA	NA	Neutral	0	0	2	Neutral
SCCCLR1067G03.g	NA	Neutral	NA	NA	NA	NA	NA	NA	0	0	1	Neutral
SCQSAM1032G05.g	NA	Neutral	NA	NA	NA	NA	NA	NA	0	0	1	Neutral
SCCCHR1003C09.g	NA	Neutral	NA	NA	NA	NA	NA	NA	0	0	1	Neutral
SCJFAM1068E11.g	NA	Neutral	NA	NA	NA	NA	NA	NA	0	0	1	Neutral
SCRUAD1060D02.g	NA	Neutral	NA	NA	NA	NA	NA	NA	0	0	1	Neutral
SCBFLR1026A11.g	NA	Neutral	NA	NA	NA	Neutral	NA	NA	0	0	2	Neutral
SCCCCL7001C09.g	NA	Neutral	Neutral	NA	NA	NA	NA	NA	0	0	2	Neutral
SCSFRT2069E03.g	NA	Neutral	NA	NA	Neutral	NA	Neutral	NA	0	0	3	Neutral
SCQGLR2010C09.g	NA	Neutral	NA	Neutral	Neutral	NA	NA	NA	0	0	3	Neutral
SCSBLB1032F04.g	NA	Neutral	NA	NA	NA	NA	NA	NA	0	0	1	Neutral
SCACLR1130F04.g	NA	Neutral	NA	NA	Neutral	NA	NA	NA	0	0	2	Neutral
SCJFRT2054G08.g	NA	Neutral	NA	NA	NA	NA	NA	NA	0	0	1	Neutral
SCRLAM1006A12.g	NA	Neutral	NA	NA	NA	NA	NA	NA	0	0	1	Neutral
SCRLAM1005D09.g	NA	Neutral	NA	NA	NA	NA	NA	NA	0	0	1	Neutral
SCEPAM1024H12.g	NA	Neutral	Neutral	Neutral	NA	NA	NA	NA	0	0	3	Neutral
SCEQRT2093E02.g	NA	Neutral	Neutral	NA	NA	NA	NA	NA	0	0	2	Neutral
SCJFRT2059B12.g	NA	Neutral	NA	NA	NA	NA	NA	NA	0	0	1	Neutral
SCRLAM1010D04.g	NA	Neutral	NA	Neutral	NA	NA	NA	NA	0	0	2	Neutral
SCEQRZ3089H09.g	NA	Neutral	NA	Neutral	Neutral	NA	NA	NA	0	0	3	Neutral
SCRFRZ3056G07.g	NA	Neutral	NA	NA	Neutral	NA	NA	NA	0	0	2	Neutral
SCEPAM2056A03.g	NA	Neutral	NA	Neutral	Neutral	NA	NA	NA	0	0	3	Neutral
SCEZHR1048G04.g	NA	Neutral	NA	NA	NA	NA	NA	NA	0	0	1	Neutral
SCJFRT1008G01.g	NA	Neutral	NA	NA	NA	NA	NA	NA	0	0	1	Neutral
SCEZHR1049C07.g	NA	Neutral	NA	NA	NA	NA	NA	NA	0	0	1	Neutral
SCEZHR1048H09.g	NA	Neutral	NA	NA	NA	NA	NA	NA	0	0	1	Neutral
SCEZHR1087D06.g	NA	Neutral	NA	NA	Neutral	NA	NA	NA	0	0	2	Neutral
SCCCCL4015F02.g	NA	Neutral	NA	NA	Neutral	NA	NA	NA	0	0	2	Neutral
SCMCLR1032G10.g	NA	Neutral	NA	NA	Neutral	NA	NA	NA	0	0	2	Neutral
SCVPAM1055C06.g	NA	Neutral	Neutral	NA	NA	NA	NA	NA	0	0	2	Neutral
SCSBAM1086D04.g	NA	Neutral	Neutral	NA	NA	NA	NA	Neutral	0	0	3	Neutral
SCRLAM1014H10.g	NA	Neutral	NA	NA	NA	NA	NA	NA	0	0	1	Neutral
SCCCCL6004F06.g	NA	Neutral	NA	NA	NA	NA	NA	NA	0	0	1	Neutral
SCVPAM1059B02.g	NA	Neutral	Neutral	Neutral	NA	NA	Neutral	Neutral	0	0	5	Neutral
SCSFAM1077G08.g	NA	Neutral	NA	NA	NA	NA	NA	NA	0	0	1	Neutral
SCACLR1036F06.g	NA	Neutral	NA	NA	Neutral	NA	NA	NA	0	0	2	Neutral
SCSFAM1078H01.g	NA	Neutral	NA	NA	NA	NA	NA	NA	0	0	1	Neutral
SCCCLR2001H07.g	NA	Neutral	NA	NA	Neutral	NA	NA	NA	0	0	2	Neutral
SCJFRZ2025B06.g	NA	Neutral	Neutral	Neutral	NA	NA	NA	NA	0	0	3	Neutral
SCAGAD1077F05.g	NA	Neutral	NA	NA	NA	NA	NA	NA	0	0	1	Neutral
SCEQRT2095D01.g	NA	Neutral	NA	NA	NA	NA	NA	NA	0	0	1	Neutral
SCCCRZ1001F11.g	NA	Neutral	NA	NA	NA	NA	NA	Neutral	0	0	2	Neutral
SCCCCL3001E10.b	NA	Neutral	NA	NA	NA	NA	NA	NA	0	0	1	Neutral
SCEPRZ1010F11.g	NA	Neutral	Neutral	NA	NA	Neutral	Neutral	NA	0	0	4	Neutral
SCRLLR1038D09.g	NA	Neutral	NA	Neutral	NA	NA	NA	NA	0	0	2	Neutral
SCJFRT1012F09.g	NA	Neutral	NA	Neutral	NA	NA	NA	NA	0	0	2	Neutral
SCCCLR1080C04.g	NA	Neutral	NA	NA	NA	NA	NA	NA	0	0	1	Neutral
SCRFLB1056D04.g	NA	Neutral	NA	NA	NA	NA	NA	NA	0	0	1	Neutral
SCAGAM2018H09.g	NA	Neutral	NA	NA	NA	NA	NA	NA	0	0	1	Neutral
SCAGAM2122F08.g	NA	Neutral	NA	NA	Neutral	NA	NA	NA	0	0	2	Neutral
SCBGLR1082F02.g	NA	Neutral	NA	NA	NA	NA	NA	NA	0	0	1	Neutral
SCCCAM2002B02.g	NA	Neutral	NA	Neutral	NA	NA	NA	NA	0	0	2	Neutral
SCRFAM1028B07.g	NA	Neutral	NA	NA	NA	NA	NA	NA	0	0	1	Neutral
SCBFAM2022D01.g	NA	Neutral	NA	Neutral	NA	NA	NA	NA	0	0	2	Neutral
SCMCAM2082G05.g	NA	Neutral	NA	NA	NA	NA	NA	NA	0	0	1	Neutral
SCEPRZ3046G08.g	NA	Neutral	NA	Neutral	NA	NA	NA	NA	0	0	2	Neutral
SCCCST3002E03.g	NA	Neutral	NA	NA	NA	NA	NA	NA	0	0	1	Neutral
SCBFAM2118D12.g	NA	Neutral	NA	NA	Neutral	NA	NA	NA	0	0	2	Neutral
SCCCRZ2002D02.g	NA	Neutral	NA	Neutral	NA	NA	NA	NA	0	0	2	Neutral
SCEZAM2032C05.g	NA	Neutral	NA	NA	NA	NA	NA	NA	0	0	1	Neutral
SCEPRZ1010F09.g	NA	Neutral	NA	NA	NA	NA	Neutral	NA	0	0	2	Neutral
SCBGLR1003D07.g	NA	Neutral	NA	NA	NA	NA	NA	NA	0	0	1	Neutral
SCSGAM1096A06.g	NA	Neutral	NA	NA	NA	NA	NA	NA	0	0	1	Neutral
SCEPAM2011G10.g	NA	Neutral	Neutral	NA	NA	NA	NA	NA	0	0	2	Neutral
SCEPAM1023F02.g	NA	Neutral	NA	NA	NA	NA	NA	NA	0	0	1	Neutral
SCCCAM2C07B09.g	NA	Neutral	NA	NA	Neutral	NA	NA	NA	0	0	2	Neutral
SCEZRT3069E08.g	NA	Neutral	Neutral	NA	Neutral	NA	NA	NA	0	0	3	Neutral
SCJLRT1013F01.g	NA	Neutral	NA	Neutral	NA	NA	NA	NA	0	0	2	Neutral
SCQSAM2098G11.g	NA	Neutral	NA	NA	NA	NA	NA	NA	0	0	1	Neutral
SCEQLR1029A06.g	NA	Neutral	NA	NA	NA	NA	NA	NA	0	0	1	Neutral
SCVPRZ2044C03.g	NA	Neutral	NA	NA	NA	NA	NA	NA	0	0	1	Neutral
SCJFLR1074E06.g	NA	Neutral	Neutral	NA	NA	NA	NA	Neutral	0	0	3	Neutral
SCEQRT1031G02.g	NA	Neutral	NA	Neutral	NA	NA	NA	NA	0	0	2	Neutral
SCCCLB1022G03.g	NA	Neutral	NA	NA	NA	NA	NA	NA	0	0	1	Neutral
SCCCLB1021E11.g	NA	Neutral	NA	Neutral	NA	NA	NA	NA	0	0	2	Neutral
SCRLAM2050F05.g	NA	Neutral	NA	NA	NA	NA	NA	NA	0	0	1	Neutral
SCRLAM2049A05.g	NA	Neutral	NA	NA	Neutral	NA	NA	NA	0	0	2	Neutral
SCCCAM2C06F03.g	NA	Neutral	NA	NA	NA	NA	NA	NA	0	0	1	Neutral
SCBGLR1082E04.g	NA	Neutral	NA	NA	Neutral	NA	Neutral	NA	0	0	3	Neutral
SCRLAM2052F04.g	NA	Neutral	NA	NA	Neutral	NA	NA	NA	0	0	2	Neutral
SCCCCL4001A01.g	NA	Neutral	NA	NA	NA	NA	NA	NA	0	0	1	Neutral
SCCCCL5001C12.g	NA	Neutral	NA	NA	NA	NA	NA	NA	0	0	1	Neutral
SCVPCL6061D03.g	NA	Neutral	NA	Neutral	NA	NA	NA	NA	0	0	2	Neutral
SCRFST1041H05.g	NA	Neutral	Neutral	NA	NA	NA	Neutral	NA	0	0	3	Neutral
SCJFRZ2012G04.g	NA	Neutral	NA	NA	NA	NA	NA	Neutral	0	0	2	Neutral
SCCCST1008D06.g	NA	Neutral	NA	Neutral	NA	NA	NA	NA	0	0	2	Neutral
SCCCLR1022H04.g	NA	Neutral	NA	NA	NA	NA	NA	NA	0	0	1	Neutral
SCRUAD1063A04.g	NA	Neutral	NA	Neutral	NA	NA	NA	NA	0	0	2	Neutral
SCRLAM1012B11.g	NA	Neutral	NA	NA	Neutral	NA	NA	NA	0	0	2	Neutral
SCUTLR2015B09.g	NA	Neutral	NA	NA	NA	NA	NA	NA	0	0	1	Neutral
SCSGAM2076D05.b	NA	Neutral	NA	NA	NA	NA	NA	NA	0	0	1	Neutral
SCSGAM2078E02.g	NA	Neutral	NA	NA	NA	NA	NA	NA	0	0	1	Neutral
SCCCLR1001B11.g	NA	Neutral	NA	NA	NA	NA	NA	NA	0	0	1	Neutral
SCACLR2007A06.g	NA	Neutral	NA	NA	NA	NA	NA	NA	0	0	1	Neutral
SCSGAM2103B05.g	NA	Neutral	NA	NA	NA	NA	NA	NA	0	0	1	Neutral
SCJFAD1012H12.g	NA	Neutral	NA	NA	NA	NA	NA	NA	0	0	1	Neutral
SCCCCL4010C03.g	NA	Neutral	NA	NA	Neutral	NA	NA	NA	0	0	2	Neutral
SCCCRZ1003A03.g	NA	Neutral	NA	NA	NA	NA	Neutral	Neutral	0	0	3	Neutral
SCCCRT2C09B01.g	NA	Neutral	NA	NA	NA	NA	NA	NA	0	0	1	Neutral
SCCCLR1069B04.g	NA	Neutral	Neutral	NA	NA	NA	Neutral	NA	0	0	3	Neutral
SCEZRT2023H06.g	NA	Neutral	Neutral	Neutral	NA	NA	NA	Neutral	0	0	4	Neutral
SCVPLB1020D08.g	NA	Neutral	NA	NA	NA	NA	NA	NA	0	0	1	Neutral
SCSFSB1070C04.g	NA	Neutral	Neutral	NA	NA	NA	Neutral	NA	0	0	3	Neutral
SCQGAD1065H07.g	NA	Neutral	NA	NA	NA	NA	NA	NA	0	0	1	Neutral
SCUTAM2006E08.g	NA	Neutral	Neutral	NA	Neutral	NA	NA	NA	0	0	3	Neutral
SCVPCL6043B10.g	NA	Neutral	NA	NA	NA	NA	NA	NA	0	0	1	Neutral
SCVPLR1028E06.g	NA	Neutral	NA	NA	Neutral	NA	NA	NA	0	0	2	Neutral
SCAGLB1071A03.g	NA	Neutral	NA	NA	NA	NA	NA	NA	0	0	1	Neutral
SCUTAM2010B06.g	NA	Neutral	NA	Neutral	NA	NA	NA	NA	0	0	2	Neutral
SCCCRZ1002C07.g	NA	Neutral	NA	Neutral	NA	NA	NA	NA	0	0	2	Neutral
SCCCLR1C01D07.g	NA	Neutral	NA	NA	NA	NA	NA	NA	0	0	1	Neutral
SCVPLB1020E07.g	NA	Neutral	NA	Neutral	NA	NA	NA	NA	0	0	2	Neutral
SCRUSB1062E06.g	NA	Neutral	NA	Neutral	NA	NA	NA	Neutral	0	0	3	Neutral
SCJLST1022H03.g	NA	Neutral	NA	NA	NA	NA	NA	NA	0	0	1	Neutral
SCAGLR1043A06.g	NA	Neutral	NA	Neutral	NA	NA	NA	NA	0	0	2	Neutral
SCJFRZ1007A10.g	NA	Neutral	NA	Neutral	NA	NA	NA	NA	0	0	2	Neutral
SCVPRT2074A06.g	NA	Neutral	NA	NA	Neutral	NA	NA	NA	0	0	2	Neutral
SCCCLR2004H12.g	NA	Neutral	NA	NA	NA	NA	NA	NA	0	0	1	Neutral
SCUTLR2008F10.g	NA	Neutral	NA	NA	NA	NA	NA	NA	0	0	1	Neutral
SCCCLR1077F04.g	NA	Neutral	NA	NA	NA	NA	NA	NA	0	0	1	Neutral
SCRLFL3004C01.b	NA	Neutral	NA	NA	Neutral	NA	NA	NA	0	0	2	Neutral
SCRLLR1059A03.g	NA	Neutral	NA	NA	NA	NA	NA	NA	0	0	1	Neutral
SCRUAD1063C05.g	NA	Neutral	NA	NA	NA	NA	NA	NA	0	0	1	Neutral
SCMCRT2089A06.g	NA	Neutral	NA	NA	NA	NA	NA	NA	0	0	1	Neutral
SCBFRT1069C12.g	NA	Neutral	NA	NA	NA	NA	NA	NA	0	0	1	Neutral
SCACSB1124G01.g	NA	Neutral	NA	NA	NA	NA	NA	Neutral	0	0	2	Neutral
SCSBAD1052A06.g	NA	Neutral	NA	NA	NA	NA	NA	NA	0	0	1	Neutral
SCSGAM2076H04.g	NA	Neutral	NA	NA	NA	NA	NA	NA	0	0	1	Neutral
SCJLLR1054G06.g	NA	Neutral	NA	Neutral	NA	NA	NA	NA	0	0	2	Neutral
SCCCRT1003E06.g	NA	Neutral	NA	NA	NA	NA	NA	NA	0	0	1	Neutral
SCSFAD1069F11.g	NA	Neutral	NA	NA	Neutral	NA	NA	NA	0	0	2	Neutral
SCQGST1032B03.g	NA	Neutral	NA	NA	NA	NA	NA	NA	0	0	1	Neutral
SCSGAD1006B06.g	NA	Neutral	Neutral	Neutral	Neutral	NA	NA	NA	0	0	4	Neutral
SCACAM2043C10.g	NA	Neutral	NA	NA	NA	NA	NA	NA	0	0	1	Neutral
SCRFSD1022A08.g	NA	Neutral	NA	Neutral	NA	NA	NA	NA	0	0	2	Neutral
SCACAM2043C06.g	NA	Neutral	NA	NA	NA	NA	NA	NA	0	0	1	Neutral
SCEQHR1078H07.g	NA	Neutral	NA	NA	NA	NA	NA	NA	0	0	1	Neutral
SCCCRZ1004C09.g	NA	Neutral	NA	Neutral	NA	NA	NA	NA	0	0	2	Neutral
SCMCST1058E06.g	NA	Neutral	NA	NA	NA	NA	NA	NA	0	0	1	Neutral
SCSGAD1009E08.g	NA	Neutral	Neutral	NA	NA	NA	NA	NA	0	0	2	Neutral
SCSGAD1009D03.g	NA	Neutral	NA	NA	NA	NA	NA	NA	0	0	1	Neutral
SCCCCL3140G05.g	NA	Neutral	NA	Neutral	NA	NA	NA	NA	0	0	2	Neutral
SCUTAD1033H04.g	NA	Neutral	NA	Neutral	NA	NA	NA	NA	0	0	2	Neutral
SCUTAD1033C08.g	NA	Neutral	Neutral	Neutral	NA	NA	NA	NA	0	0	3	Neutral
SCJFRZ2012D06.g	NA	Neutral	NA	NA	NA	NA	NA	NA	0	0	1	Neutral
SCRLRZ3041C03.g	NA	Neutral	NA	NA	NA	NA	NA	NA	0	0	1	Neutral
SCEQRT1025B03.g	NA	Neutral	NA	NA	Neutral	Neutral	NA	Neutral	0	0	4	Neutral
SCCCLR1072F07.g	NA	Neutral	Neutral	NA	Neutral	NA	NA	NA	0	0	3	Neutral
SCCCLB1004H10.g	NA	Neutral	NA	Neutral	Neutral	NA	NA	NA	0	0	3	Neutral
SCMCRZ3065G02.g	NA	Neutral	Neutral	Neutral	Neutral	NA	NA	NA	0	0	4	Neutral
SCBFRZ2048H03.g	NA	Neutral	NA	NA	Neutral	NA	NA	Neutral	0	0	3	Neutral
SCBGAM1091F12.g	NA	Neutral	NA	NA	NA	NA	NA	NA	0	0	1	Neutral
SCAGLR1021A10.g	NA	Neutral	NA	Neutral	NA	NA	NA	NA	0	0	2	Neutral
SCVPLR2005B06.g	NA	Neutral	NA	NA	Neutral	NA	NA	NA	0	0	2	Neutral
SCQGLR2017C11.g	NA	Neutral	NA	NA	Neutral	NA	NA	NA	0	0	2	Neutral
SCQGLR1019B07.g	NA	Neutral	NA	NA	Neutral	NA	NA	NA	0	0	2	Neutral
SCEQLR1093H04.g	NA	Neutral	NA	NA	NA	NA	NA	Neutral	0	0	2	Neutral
SCEQRT1027D08.g	NA	Neutral	NA	NA	NA	NA	NA	NA	0	0	1	Neutral
SCEPAM1019A11.g	NA	Neutral	Neutral	NA	NA	NA	NA	Neutral	0	0	3	Neutral
SCCCCL6004A11.g	NA	Neutral	NA	NA	NA	NA	NA	NA	0	0	1	Neutral
SCEPAM1022G11.g	NA	Neutral	NA	NA	NA	NA	NA	NA	0	0	1	Neutral
SCEPCL6029B05.g	NA	Neutral	NA	NA	NA	NA	NA	NA	0	0	1	Neutral
SCSBLB2039A02.g	NA	Neutral	NA	NA	NA	NA	NA	NA	0	0	1	Neutral
SCRLLB2031A07.g	NA	Neutral	NA	NA	Neutral	NA	NA	NA	0	0	2	Neutral
SCCCCL7C02F04.g	NA	Neutral	NA	NA	NA	NA	NA	NA	0	0	1	Neutral
SCRLAD1100E11.g	NA	Neutral	NA	NA	NA	NA	NA	NA	0	0	1	Neutral
SCSGAM2077F01.g	NA	Neutral	NA	NA	NA	NA	NA	NA	0	0	1	Neutral
SCBFRZ2048F01.g	NA	Neutral	NA	NA	NA	NA	NA	NA	0	0	1	Neutral
SCJFRT1007C02.g	NA	Neutral	NA	NA	NA	NA	NA	NA	0	0	1	Neutral
SCRFAD1116D04.g	NA	Neutral	NA	NA	NA	NA	NA	NA	0	0	1	Neutral
SCRUFL1021G02.g	NA	Neutral	NA	Neutral	NA	NA	NA	NA	0	0	2	Neutral
SCBGLR1119B08.g	NA	NA	Neutral	NA	NA	NA	NA	NA	0	0	1	Neutral
SCCCLR1C10E12.g	NA	NA	Neutral	NA	NA	NA	NA	Neutral	0	0	2	Neutral
SCACCL6008A11.g	NA	NA	Neutral	NA	NA	NA	NA	NA	0	0	1	Neutral
SCQGSB1065B11.g	NA	NA	Neutral	NA	NA	NA	NA	Neutral	0	0	2	Neutral
SCJFRZ2007A10.g	NA	NA	Neutral	NA	NA	NA	NA	NA	0	0	1	Neutral
SCJFFL1C07F02.b	NA	NA	Neutral	NA	NA	NA	Neutral	NA	0	0	2	Neutral
SCAGLR2018B05.g	NA	NA	Neutral	NA	NA	NA	Neutral	NA	0	0	2	Neutral
SCAGFL1089G08.g	NA	NA	Neutral	Neutral	NA	NA	Neutral	NA	0	0	3	Neutral
SCSFSB1072E01.g	NA	NA	Neutral	Neutral	NA	NA	NA	NA	0	0	2	Neutral
SCSBFL1043D08.g	NA	NA	Neutral	NA	NA	NA	NA	NA	0	0	1	Neutral
SCEZRZ1017E02.g	NA	NA	Neutral	NA	NA	NA	Neutral	NA	0	0	2	Neutral
SCSBFL1107H01.g	NA	NA	Neutral	NA	NA	NA	NA	NA	0	0	1	Neutral
SCEPRT2048G08.g	NA	NA	Neutral	NA	NA	NA	Neutral	NA	0	0	2	Neutral
SCUTFL3075D09.g	NA	NA	Neutral	NA	NA	NA	Neutral	Neutral	0	0	3	Neutral
SCEQAM1040F07.g	NA	NA	Neutral	NA	NA	NA	NA	NA	0	0	1	Neutral
SCCCLB1023F09.g	NA	NA	Neutral	NA	NA	NA	Neutral	NA	0	0	2	Neutral
SCEPRT2047A05.g	NA	NA	Neutral	NA	NA	NA	NA	NA	0	0	1	Neutral
SCVPAM1055C10.g	NA	NA	Neutral	NA	NA	NA	Neutral	NA	0	0	2	Neutral
SCMCRT2087A04.g	NA	NA	Neutral	NA	NA	NA	Neutral	Neutral	0	0	3	Neutral
SCJLRT2051E06.g	NA	NA	Neutral	NA	NA	NA	Neutral	NA	0	0	2	Neutral
SCCCFL5062E01.g	NA	NA	Neutral	NA	Neutral	NA	NA	NA	0	0	2	Neutral
SCACSB1123C02.g	NA	NA	Neutral	NA	NA	NA	NA	NA	0	0	1	Neutral
SCJFRZ2005G11.g	NA	NA	Neutral	NA	Neutral	NA	NA	Neutral	0	0	3	Neutral
SCSFST3075F03.g	NA	NA	Neutral	NA	NA	NA	Neutral	Neutral	0	0	3	Neutral
SCSGST1068H05.g	NA	NA	Neutral	NA	NA	NA	Neutral	NA	0	0	2	Neutral
SCRUFL1119B08.g	NA	NA	Neutral	NA	NA	NA	NA	NA	0	0	1	Neutral
SCSGFL5C08F02.g	NA	NA	Neutral	NA	NA	NA	NA	NA	0	0	1	Neutral
SCQSRT2033A08.g	NA	NA	Neutral	NA	NA	NA	NA	NA	0	0	1	Neutral
SCQSRT2033E04.g	NA	NA	Neutral	NA	NA	NA	NA	Neutral	0	0	2	Neutral
SCSBAD1084A09.g	NA	NA	Neutral	NA	NA	NA	NA	Neutral	0	0	2	Neutral
SCQSRT1034C08.g	NA	NA	Neutral	NA	NA	NA	NA	NA	0	0	1	Neutral
SCJFRZ1007G03.g	NA	NA	Neutral	NA	NA	NA	NA	Neutral	0	0	2	Neutral
SCCCCL4010E11.g	NA	NA	Neutral	NA	NA	NA	Neutral	Neutral	0	0	3	Neutral
SCCCLR1C03B04.g	NA	NA	Neutral	NA	NA	NA	NA	NA	0	0	1	Neutral
SCQGFL4074H06.g	NA	NA	Neutral	Neutral	NA	NA	NA	NA	0	0	2	Neutral
SCVPLR2019B02.g	NA	NA	Neutral	NA	NA	NA	Neutral	NA	0	0	2	Neutral
SCVPLB1016D01.g	NA	NA	Neutral	NA	NA	NA	Neutral	Neutral	0	0	3	Neutral
SCRLAM1011A01.g	NA	NA	Neutral	NA	NA	NA	Neutral	NA	0	0	2	Neutral
SCJLRZ1024C06.g	NA	NA	Neutral	NA	NA	NA	NA	NA	0	0	1	Neutral
SCJFRZ2011H04.g	NA	NA	Neutral	NA	Neutral	NA	NA	Neutral	0	0	3	Neutral
SCCCRZ2C04B09.g	NA	NA	Neutral	Neutral	NA	NA	NA	NA	0	0	2	Neutral
SCCCRZ3004C06.g	NA	NA	Neutral	NA	NA	NA	NA	NA	0	0	1	Neutral
SCCCLR1C04A10.g	NA	NA	Neutral	NA	NA	Neutral	NA	Neutral	0	0	3	Neutral
SCVPAM2063H09.g	NA	NA	Neutral	NA	NA	NA	Neutral	Neutral	0	0	3	Neutral
SCCCCL1002F11.b	NA	NA	Neutral	NA	NA	NA	NA	Neutral	0	0	2	Neutral
SCJLLR1102A03.g	NA	NA	Neutral	NA	NA	NA	NA	Neutral	0	0	2	Neutral
SCCCCL3005F04.b	NA	NA	Neutral	NA	NA	NA	Neutral	Neutral	0	0	3	Neutral
SCMCLR1123E04.g	NA	NA	Neutral	NA	NA	Neutral	NA	NA	0	0	2	Neutral
SCMCLR1123E05.g	NA	NA	Neutral	NA	Neutral	NA	NA	NA	0	0	2	Neutral
SCCCCL4002D09.g	NA	NA	Neutral	NA	NA	NA	NA	Neutral	0	0	2	Neutral
SCCCLR2C01D10.g	NA	NA	Neutral	NA	NA	NA	Neutral	NA	0	0	2	Neutral
SCCCCL4003G05.g	NA	NA	Neutral	NA	Neutral	NA	NA	NA	0	0	2	Neutral
SCUTLR2030F01.g	NA	NA	Neutral	NA	NA	NA	NA	NA	0	0	1	Neutral
SCQSLR1090E02.g	NA	NA	Neutral	NA	NA	NA	Neutral	Neutral	0	0	3	Neutral
SCCCCL4006G10.g	NA	NA	Neutral	NA	NA	NA	NA	NA	0	0	1	Neutral
SCRFLR1055B10.g	NA	NA	Neutral	NA	NA	NA	Neutral	NA	0	0	2	Neutral
SCCCLR2001E09.g	NA	NA	Neutral	NA	Neutral	NA	Neutral	NA	0	0	3	Neutral
SCVPLR2027D02.g	NA	NA	Neutral	NA	NA	NA	NA	Neutral	0	0	2	Neutral
SCSGLR1084A02.g	NA	NA	Neutral	NA	NA	NA	NA	NA	0	0	1	Neutral
SCAGLR1064A12.g	NA	NA	Neutral	NA	NA	NA	Neutral	Neutral	0	0	3	Neutral
SCJFRZ1005F10.g	NA	NA	Neutral	NA	NA	NA	NA	Neutral	0	0	2	Neutral
SCMCCL6053D06.g	NA	NA	Neutral	NA	NA	NA	NA	Neutral	0	0	2	Neutral
SCVPRT2074G06.g	NA	NA	Neutral	Neutral	NA	NA	NA	Neutral	0	0	3	Neutral
SCQSRT2034D09.g	NA	NA	Neutral	NA	NA	NA	Neutral	Neutral	0	0	3	Neutral
SCACCL6009C02.g	NA	NA	Neutral	NA	NA	NA	NA	Neutral	0	0	2	Neutral
SCCCLB1003B08.g	NA	NA	Neutral	NA	NA	NA	NA	Neutral	0	0	2	Neutral
SCJFRT2053C04.g	NA	NA	Neutral	NA	NA	Neutral	Neutral	NA	0	0	3	Neutral
SCSGCL6071B03.g	NA	NA	Neutral	NA	NA	NA	NA	NA	0	0	1	Neutral
SCEZAM1081E10.g	NA	NA	Neutral	NA	NA	NA	NA	NA	0	0	1	Neutral
SCCCRZ2001C06.g	NA	NA	Neutral	NA	NA	NA	NA	NA	0	0	1	Neutral
SCQGLR2017E09.g	NA	NA	Neutral	NA	NA	NA	NA	NA	0	0	1	Neutral
SCSFRT2071E01.g	NA	NA	Neutral	NA	NA	NA	NA	Neutral	0	0	2	Neutral
SCBGHR1057D01.g	NA	NA	Neutral	NA	NA	NA	Neutral	Neutral	0	0	3	Neutral
SCQSAM1032B04.g	NA	NA	Neutral	NA	NA	NA	NA	NA	0	0	1	Neutral
SCCCRZ2C03C03.g	NA	NA	Neutral	NA	NA	NA	NA	NA	0	0	1	Neutral
SCCCST2002F12.g	NA	NA	Neutral	NA	NA	NA	NA	NA	0	0	1	Neutral
SCRFLR1012E08.g	NA	NA	Neutral	NA	NA	NA	NA	NA	0	0	1	Neutral
SCEZHR1055B11.g	NA	NA	Neutral	NA	NA	NA	NA	NA	0	0	1	Neutral
SCVPAM1057C12.g	NA	NA	Neutral	NA	NA	NA	Neutral	NA	0	0	2	Neutral
SCQSLB1051F03.g	NA	NA	Neutral	NA	NA	NA	Neutral	NA	0	0	2	Neutral
SCCCAM2004B08.g	NA	NA	Neutral	NA	NA	NA	NA	NA	0	0	1	Neutral
SCQGHR1012E03.g	NA	NA	Neutral	NA	NA	NA	Neutral	Neutral	0	0	3	Neutral
SCAGAM2126B04.g	NA	NA	Neutral	NA	NA	NA	NA	NA	0	0	1	Neutral
SCEPAM2013B12.g	NA	NA	Neutral	NA	NA	NA	NA	Neutral	0	0	2	Neutral
SCJFRT2053E09.g	NA	NA	Neutral	NA	NA	NA	Neutral	Neutral	0	0	3	Neutral
SCJLLB2077E03.g	NA	NA	Neutral	NA	NA	NA	NA	NA	0	0	1	Neutral
SCCCLR1076F07.g	NA	NA	Neutral	NA	NA	Neutral	NA	NA	0	0	2	Neutral
SCRFFL1032C04.g	NA	NA	Neutral	NA	NA	NA	NA	NA	0	0	1	Neutral
SCCCCL4005C05.g	NA	NA	Neutral	NA	NA	NA	NA	Neutral	0	0	2	Neutral
SCCCRZ2C04G07.g	NA	NA	Neutral	NA	NA	NA	Neutral	Neutral	0	0	3	Neutral
SCSGAD1006H08.g	NA	NA	Neutral	NA	NA	NA	NA	NA	0	0	1	Neutral
SCSFAD1069D11.g	NA	NA	Neutral	NA	NA	NA	Neutral	NA	0	0	2	Neutral
SCRFSD1020A03.g	NA	NA	Neutral	NA	NA	Neutral	Neutral	NA	0	0	3	Neutral
SCQGLR1041A10.g	NA	NA	Neutral	Neutral	NA	NA	Neutral	NA	0	0	3	Neutral
SCJLLR1033A12.g	NA	NA	Neutral	NA	NA	NA	Neutral	NA	0	0	2	Neutral
SCCCAM1001G06.g	NA	NA	Neutral	NA	NA	NA	NA	NA	0	0	1	Neutral
SCEPRZ1009D09.g	NA	NA	Neutral	NA	NA	NA	NA	Neutral	0	0	2	Neutral
SCEPAM1015H06.g	NA	NA	Neutral	NA	NA	NA	NA	Neutral	0	0	2	Neutral
SCEPAM1019B10.g	NA	NA	Neutral	NA	NA	NA	NA	NA	0	0	1	Neutral
SCCCLR1080G11.g	NA	NA	NA	Neutral	Neutral	NA	NA	Neutral	0	0	3	Neutral
SCCCRT1002H03.g	NA	NA	NA	Neutral	NA	NA	NA	NA	0	0	1	Neutral
SCMCLR1032E03.g	NA	NA	NA	Neutral	NA	NA	NA	NA	0	0	1	Neutral
SCQGLB2042B09.g	NA	NA	NA	Neutral	NA	NA	NA	NA	0	0	1	Neutral
SCRFLR2037C04.g	NA	NA	NA	Neutral	NA	NA	NA	NA	0	0	1	Neutral
SCEQSB1C01F10.g	NA	NA	NA	Neutral	Neutral	NA	NA	NA	0	0	2	Neutral
SCRLLB2034G01.g	NA	NA	NA	Neutral	NA	NA	NA	NA	0	0	1	Neutral
SCJFRZ1007F05.g	NA	NA	NA	Neutral	NA	NA	NA	NA	0	0	1	Neutral
SCCCST1002G04.g	NA	NA	NA	Neutral	NA	NA	NA	NA	0	0	1	Neutral
SCRLLR1109D03.g	NA	NA	NA	Neutral	Neutral	NA	NA	NA	0	0	2	Neutral
SCJFRZ2009E09.g	NA	NA	NA	Neutral	NA	NA	NA	Neutral	0	0	2	Neutral
SCCCLB1024F04.g	NA	NA	NA	Neutral	NA	NA	NA	NA	0	0	1	Neutral
SCQSST1036B01.g	NA	NA	NA	Neutral	NA	NA	NA	NA	0	0	1	Neutral
SCUTLR1037F04.g	NA	NA	NA	Neutral	NA	NA	NA	NA	0	0	1	Neutral
SCBFRZ3009D07.g	NA	NA	NA	Neutral	NA	NA	NA	NA	0	0	1	Neutral
SCJFLR2036D12.g	NA	NA	NA	Neutral	NA	NA	NA	NA	0	0	1	Neutral
SCAGFL1090D09.g	NA	NA	NA	Neutral	NA	NA	NA	NA	0	0	1	Neutral
SCEPRZ1011A12.g	NA	NA	NA	Neutral	NA	NA	NA	NA	0	0	1	Neutral
SCSGFL1079H09.g	NA	NA	NA	Neutral	NA	NA	NA	NA	0	0	1	Neutral
SCCCRZ2001H09.g	NA	NA	NA	Neutral	NA	NA	NA	NA	0	0	1	Neutral
SCJFLR1073H12.g	NA	NA	NA	Neutral	NA	NA	NA	NA	0	0	1	Neutral
SCJFRT2059C12.g	NA	NA	NA	Neutral	NA	NA	NA	Neutral	0	0	2	Neutral
SCJLRZ1024A01.g	NA	NA	NA	Neutral	NA	NA	NA	Neutral	0	0	2	Neutral
SCBFRZ2017C07.g	NA	NA	NA	Neutral	NA	NA	NA	Neutral	0	0	2	Neutral
SCEPFL4180E10.g	NA	NA	NA	Neutral	NA	NA	NA	NA	0	0	1	Neutral
SCQSFL1121B01.g	NA	NA	NA	Neutral	NA	NA	NA	NA	0	0	1	Neutral
SCSFRT2072A12.g	NA	NA	NA	Neutral	NA	NA	NA	NA	0	0	1	Neutral
SCRURT2013H02.g	NA	NA	NA	Neutral	NA	NA	NA	NA	0	0	1	Neutral
SCRUSB1063D08.g	NA	NA	NA	Neutral	NA	NA	NA	NA	0	0	1	Neutral
SCUTLR1037G10.g	NA	NA	NA	Neutral	NA	NA	NA	NA	0	0	1	Neutral
SCCCLR1022F10.g	NA	NA	NA	Neutral	NA	NA	NA	Neutral	0	0	2	Neutral
SCMCSB1115D10.g	NA	NA	NA	Neutral	NA	NA	NA	NA	0	0	1	Neutral
SCEZRZ1013F09.g	NA	NA	NA	Neutral	NA	NA	NA	NA	0	0	1	Neutral
SCJFRZ2010G01.g	NA	NA	NA	Neutral	NA	NA	NA	NA	0	0	1	Neutral
SCBGLR1047E09.g	NA	NA	NA	Neutral	NA	NA	NA	NA	0	0	1	Neutral
SCSFCL6068B09.g	NA	NA	NA	Neutral	NA	NA	NA	NA	0	0	1	Neutral
SCACLR2029B10.g	NA	NA	NA	Neutral	NA	NA	NA	Neutral	0	0	2	Neutral
SCCCLR1078H01.g	NA	NA	NA	Neutral	NA	NA	NA	NA	0	0	1	Neutral
SCCCCL3120F10.g	NA	NA	NA	Neutral	NA	NA	NA	NA	0	0	1	Neutral
SCCCLR1C01F03.g	NA	NA	NA	Neutral	NA	NA	NA	Neutral	0	0	2	Neutral
SCJLRZ1020C01.g	NA	NA	NA	Neutral	NA	NA	NA	Neutral	0	0	2	Neutral
SCVPCL6039C04.g	NA	NA	NA	Neutral	NA	NA	NA	NA	0	0	1	Neutral
SCAGLR2011B03.g	NA	NA	NA	Neutral	NA	NA	NA	NA	0	0	1	Neutral
SCCCLR2002H12.g	NA	NA	NA	Neutral	NA	NA	NA	NA	0	0	1	Neutral
SCRFLB1054G09.g	NA	NA	NA	Neutral	NA	NA	NA	NA	0	0	1	Neutral
SCBGLR1100G09.g	NA	NA	NA	Neutral	NA	NA	NA	NA	0	0	1	Neutral
SCBGLR1082B11.g	NA	NA	NA	Neutral	NA	NA	NA	NA	0	0	1	Neutral
SCJLRT2049F12.g	NA	NA	NA	Neutral	Neutral	NA	NA	NA	0	0	2	Neutral
SCVPLR2012H02.g	NA	NA	NA	Neutral	NA	NA	NA	NA	0	0	1	Neutral
SCJFLR1013F07.g	NA	NA	NA	Neutral	NA	NA	NA	Neutral	0	0	2	Neutral
SCJFLR1074D03.g	NA	NA	NA	Neutral	NA	NA	NA	NA	0	0	1	Neutral
SCCCCL1002D02.b	NA	NA	NA	Neutral	Neutral	NA	NA	NA	0	0	2	Neutral
SCCCCL3080G10.b	NA	NA	NA	Neutral	NA	NA	NA	NA	0	0	1	Neutral
SCMCLR1123C11.g	NA	NA	NA	Neutral	NA	NA	NA	NA	0	0	1	Neutral
SCEQLR1029C10.g	NA	NA	NA	Neutral	NA	NA	NA	NA	0	0	1	Neutral
SCCCRZ2C04F05.g	NA	NA	NA	Neutral	NA	NA	NA	NA	0	0	1	Neutral
SCRLLR1109H08.g	NA	NA	NA	Neutral	NA	NA	NA	NA	0	0	1	Neutral
SCSGLR1045A02.g	NA	NA	NA	Neutral	Neutral	NA	NA	NA	0	0	2	Neutral
SCCCRZ1002F12.g	NA	NA	NA	Neutral	NA	NA	NA	Neutral	0	0	2	Neutral
SCUTLR1037A06.g	NA	NA	NA	Neutral	Neutral	NA	NA	NA	0	0	2	Neutral
SCCCCL5071H07.g	NA	NA	NA	Neutral	NA	NA	NA	NA	0	0	1	Neutral
SCAGCL6013F06.g	NA	NA	NA	Neutral	NA	NA	NA	Neutral	0	0	2	Neutral
SCCCLR1022A06.g	NA	NA	NA	Neutral	NA	NA	NA	NA	0	0	1	Neutral
SCMCRZ3066A03.g	NA	NA	NA	Neutral	NA	NA	NA	NA	0	0	1	Neutral
SCEZAM1079C03.g	NA	NA	NA	Neutral	NA	NA	NA	NA	0	0	1	Neutral
SCCCCL3004C10.b	NA	NA	NA	Neutral	NA	NA	NA	NA	0	0	1	Neutral
SCCCRZ2002E06.g	NA	NA	NA	Neutral	NA	NA	NA	NA	0	0	1	Neutral
SCJLLR2020C02.g	NA	NA	NA	Neutral	NA	NA	NA	NA	0	0	1	Neutral
SCEQRT1031E01.g	NA	NA	NA	Neutral	NA	NA	NA	NA	0	0	1	Neutral
SCMCCL6049H06.g	NA	NA	NA	Neutral	NA	NA	NA	NA	0	0	1	Neutral
SCJLAM1064E02.g	NA	NA	NA	Neutral	NA	NA	NA	NA	0	0	1	Neutral
SCQSFL3035G01.g	NA	NA	NA	Neutral	NA	NA	NA	NA	0	0	1	Neutral
SCCCHR1002C02.g	NA	NA	NA	Neutral	NA	NA	NA	NA	0	0	1	Neutral
SCAGLR1021F10.g	NA	NA	NA	Neutral	NA	NA	NA	NA	0	0	1	Neutral
SCACLR1127B10.g	NA	NA	NA	Neutral	NA	NA	NA	NA	0	0	1	Neutral
SCCCLR1072A03.g	NA	NA	NA	Neutral	NA	NA	NA	NA	0	0	1	Neutral
SCQGAM1048F02.g	NA	NA	NA	Neutral	NA	NA	NA	NA	0	0	1	Neutral
SCRLAM1005D07.g	NA	NA	NA	Neutral	NA	NA	NA	NA	0	0	1	Neutral
SCJFRZ1006E07.g	NA	NA	NA	Neutral	NA	NA	NA	NA	0	0	1	Neutral
SCQGLR1041C03.g	NA	NA	NA	Neutral	NA	NA	NA	NA	0	0	1	Neutral
SCEZRZ1016A01.g	NA	NA	NA	Neutral	NA	NA	NA	NA	0	0	1	Neutral
SCQGLR2025D03.g	NA	NA	NA	Neutral	NA	NA	NA	NA	0	0	1	Neutral
SCQGST1034A06.g	NA	NA	NA	Neutral	NA	NA	NA	NA	0	0	1	Neutral
SCQSLR1040D06.g	NA	NA	NA	Neutral	NA	NA	NA	NA	0	0	1	Neutral
SCAGAM2016F12.g	NA	NA	NA	Neutral	NA	NA	NA	NA	0	0	1	Neutral
SCVPLR2012C10.g	NA	NA	NA	Neutral	NA	NA	NA	NA	0	0	1	Neutral
SCRFAM2130G12.g	NA	NA	NA	Neutral	NA	NA	NA	NA	0	0	1	Neutral
SCBGHR1057E08.g	NA	NA	NA	Neutral	NA	NA	NA	Neutral	0	0	2	Neutral
SCRLLR1131D03.g	NA	NA	NA	Neutral	NA	NA	NA	NA	0	0	1	Neutral
SCCCLR1048F03.g	NA	NA	NA	Neutral	NA	NA	NA	NA	0	0	1	Neutral
SCSBAD1085A01.g	NA	NA	NA	Neutral	NA	NA	NA	NA	0	0	1	Neutral
SCCCRZ2003A07.g	NA	NA	NA	Neutral	NA	NA	NA	NA	0	0	1	Neutral
SCJFRZ2029B03.g	NA	NA	NA	Neutral	NA	NA	NA	Neutral	0	0	2	Neutral
SCSGAD1007C09.g	NA	NA	NA	Neutral	Neutral	NA	NA	NA	0	0	2	Neutral
SCMCRZ3067E12.g	NA	NA	NA	Neutral	NA	NA	NA	NA	0	0	1	Neutral
SCQSAM2047A01.g	NA	NA	NA	Neutral	NA	NA	NA	NA	0	0	1	Neutral
SCCCRZ1001B01.g	NA	NA	NA	Neutral	NA	NA	NA	NA	0	0	1	Neutral
SCCCAM1001F04.g	NA	NA	NA	Neutral	NA	NA	NA	NA	0	0	1	Neutral
SCEPAM1020C06.g	NA	NA	NA	Neutral	NA	NA	NA	NA	0	0	1	Neutral
SCRLLB2031D03.b	NA	NA	NA	Neutral	NA	NA	NA	NA	0	0	1	Neutral
SCSGFL4C02C02.g	NA	NA	NA	Neutral	NA	NA	NA	NA	0	0	1	Neutral
SCUTFL1064E08.g	NA	NA	NA	NA	NA	Neutral	NA	NA	0	0	1	Neutral
SCJFLR1035A02.g	NA	NA	NA	NA	NA	Neutral	NA	NA	0	0	1	Neutral
SCQSFL3039D11.b	NA	NA	NA	NA	NA	Neutral	NA	Neutral	0	0	2	Neutral
SCEPRZ3086F09.g	NA	NA	NA	NA	NA	Neutral	NA	Neutral	0	0	2	Neutral
SCBGFL3096D09.g	NA	NA	NA	NA	NA	Neutral	NA	NA	0	0	1	Neutral
SCEZAD1080A04.g	NA	NA	NA	NA	NA	Neutral	NA	NA	0	0	1	Neutral
SCCCRZ2C04G03.g	NA	NA	NA	NA	Neutral	Neutral	NA	NA	0	0	2	Neutral
SCEZLR1052C04.g	NA	NA	NA	NA	NA	Neutral	NA	NA	0	0	1	Neutral
SCMCLR1125E09.g	NA	NA	NA	NA	NA	Neutral	NA	NA	0	0	1	Neutral
SCCCRT2004B05.g	NA	NA	NA	NA	NA	Neutral	NA	NA	0	0	1	Neutral
SCRLAM1006E01.g	NA	NA	NA	NA	NA	Neutral	NA	NA	0	0	1	Neutral
SCSGRT2065C08.g	NA	NA	NA	NA	NA	Neutral	NA	NA	0	0	1	Neutral
SCMCAM2083H07.g	NA	NA	NA	NA	NA	Neutral	NA	NA	0	0	1	Neutral
SCSBLB1033F10.g	NA	NA	NA	NA	NA	Neutral	NA	NA	0	0	1	Neutral
SCRFLB2056B08.g	NA	NA	NA	NA	NA	Neutral	NA	NA	0	0	1	Neutral
SCCCCL4015D04.g	NA	NA	NA	NA	NA	Neutral	NA	NA	0	0	1	Neutral
SCQSLB2052D09.g	NA	NA	NA	NA	NA	Neutral	NA	NA	0	0	1	Neutral
SCJFRZ2007H07.g	NA	NA	NA	NA	NA	Neutral	NA	NA	0	0	1	Neutral
SCMCLB2085B01.g	NA	NA	NA	NA	NA	Neutral	NA	NA	0	0	1	Neutral
SCJFLR1035H02.g	NA	NA	NA	NA	NA	Neutral	NA	NA	0	0	1	Neutral
SCEQLB2017H02.g	NA	NA	NA	NA	Neutral	NA	NA	NA	0	0	1	Neutral
SCCCLR2003E04.g	NA	NA	NA	NA	Neutral	NA	NA	NA	0	0	1	Neutral
SCRULB1062H06.g	NA	NA	NA	NA	Neutral	NA	NA	Neutral	0	0	2	Neutral
SCEPRT2047C05.g	NA	NA	NA	NA	Neutral	NA	NA	NA	0	0	1	Neutral
SCQGST1033G06.g	NA	NA	NA	NA	Neutral	NA	Neutral	Neutral	0	0	3	Neutral
SCJFRZ2013E04.g	NA	NA	NA	NA	Neutral	NA	NA	Neutral	0	0	2	Neutral
SCCCLR1022B07.g	NA	NA	NA	NA	Neutral	NA	NA	NA	0	0	1	Neutral
SCVPRT2073A11.g	NA	NA	NA	NA	Neutral	NA	NA	NA	0	0	1	Neutral
SCVPRZ3030F10.g	NA	NA	NA	NA	Neutral	NA	NA	NA	0	0	1	Neutral
SCEQLB1063B02.g	NA	NA	NA	NA	Neutral	NA	NA	NA	0	0	1	Neutral
SCCCCL3005H09.b	NA	NA	NA	NA	Neutral	NA	NA	NA	0	0	1	Neutral
SCRULB1061F10.g	NA	NA	NA	NA	Neutral	NA	NA	NA	0	0	1	Neutral
SCEQRT1028B01.g	NA	NA	NA	NA	Neutral	NA	Neutral	Neutral	0	0	3	Neutral
SCMCST1054H08.g	NA	NA	NA	NA	Neutral	NA	NA	NA	0	0	1	Neutral
SCJFLR1073C03.g	NA	NA	NA	NA	Neutral	NA	NA	NA	0	0	1	Neutral
SCQGRT1040E10.g	NA	NA	NA	NA	Neutral	NA	NA	NA	0	0	1	Neutral
SCCCLR1C03A09.g	NA	NA	NA	NA	Neutral	NA	NA	NA	0	0	1	Neutral
SCRFHR1005H11.g	NA	NA	NA	NA	Neutral	NA	NA	NA	0	0	1	Neutral
SCCCCL4001C05.g	NA	NA	NA	NA	Neutral	NA	NA	NA	0	0	1	Neutral
SCCCLR1072D06.g	NA	NA	NA	NA	Neutral	NA	NA	NA	0	0	1	Neutral
SCEPCL6018D09.g	NA	NA	NA	NA	Neutral	NA	NA	NA	0	0	1	Neutral
SCRLCL6033E01.g	NA	NA	NA	NA	Neutral	NA	NA	NA	0	0	1	Neutral
SCMCAM1100D08.g	NA	NA	NA	NA	Neutral	NA	NA	Neutral	0	0	2	Neutral
SCEQRT2091E03.g	NA	NA	NA	NA	Neutral	NA	NA	NA	0	0	1	Neutral
SCVPLR2027B10.g	NA	NA	NA	NA	Neutral	NA	NA	NA	0	0	1	Neutral
SCEPAM2056C02.g	NA	NA	NA	NA	Neutral	NA	NA	NA	0	0	1	Neutral
SCCCLR1C02D02.g	NA	NA	NA	NA	Neutral	NA	NA	NA	0	0	1	Neutral
SCJLRT1021D11.g	NA	NA	NA	NA	Neutral	NA	NA	NA	0	0	1	Neutral
SCJFRZ1005H03.g	NA	NA	NA	NA	Neutral	NA	NA	NA	0	0	1	Neutral
SCSFRT2071E02.g	NA	NA	NA	NA	Neutral	NA	Neutral	NA	0	0	2	Neutral
SCCCAM2C06C04.g	NA	NA	NA	NA	Neutral	NA	NA	Neutral	0	0	2	Neutral
SCSGRT2066A01.g	NA	NA	NA	NA	Neutral	NA	NA	NA	0	0	1	Neutral
SCCCRZ2002E08.g	NA	NA	NA	NA	Neutral	NA	Neutral	NA	0	0	2	Neutral
SCJLLR1107C05.g	NA	NA	NA	NA	Neutral	NA	NA	Neutral	0	0	2	Neutral
SCJFRZ2014G05.g	NA	NA	NA	NA	NA	NA	Neutral	Neutral	0	0	2	Neutral
SCEPAM1017F01.g	NA	NA	NA	NA	NA	NA	Neutral	NA	0	0	1	Neutral
SCSBFL1101A06.g	NA	NA	NA	NA	NA	NA	Neutral	NA	0	0	1	Neutral
SCEQRT2095B01.g	NA	NA	NA	NA	NA	NA	Neutral	NA	0	0	1	Neutral
SCBGLR1096D01.g	NA	NA	NA	NA	NA	NA	Neutral	Neutral	0	0	2	Neutral
SCCCLR1067C02.g	NA	NA	NA	NA	NA	NA	Neutral	NA	0	0	1	Neutral
SCEZLR1031H02.g	NA	NA	NA	NA	NA	NA	Neutral	NA	0	0	1	Neutral
SCJFHR1C08D12.g	NA	NA	NA	NA	NA	NA	Neutral	Neutral	0	0	2	Neutral
SCSGLR1081H12.g	NA	NA	NA	NA	NA	NA	Neutral	NA	0	0	1	Neutral
SCAGHR1019F01.g	NA	NA	NA	NA	NA	NA	Neutral	NA	0	0	1	Neutral
SCEPLR1008E12.g	NA	NA	NA	NA	NA	NA	Neutral	NA	0	0	1	Neutral
SCEZAM1083A01.g	NA	NA	NA	NA	NA	NA	Neutral	Neutral	0	0	2	Neutral
SCEPRZ3085G01.g	NA	NA	NA	NA	NA	NA	Neutral	Neutral	0	0	2	Neutral
SCRFLR1012F08.g	NA	NA	NA	NA	NA	NA	Neutral	Neutral	0	0	2	Neutral
SCQSRT3053B03.g	NA	NA	NA	NA	NA	NA	NA	Neutral	0	0	1	Neutral
SCPIRT3024A07.g	NA	NA	NA	NA	NA	NA	NA	Neutral	0	0	1	Neutral
SCRLSB1041A05.g	NA	NA	NA	NA	NA	NA	NA	Neutral	0	0	1	Neutral
SCUTST3152B04.g	NA	NA	NA	NA	NA	NA	NA	Neutral	0	0	1	Neutral
SCCCLR1070D12.g	NA	NA	NA	NA	NA	NA	NA	Neutral	0	0	1	Neutral
SCSFSB1069A11.g	NA	NA	NA	NA	NA	NA	NA	Neutral	0	0	1	Neutral
SCCCCL6024F08.g	NA	NA	NA	NA	NA	NA	NA	Neutral	0	0	1	Neutral
SCUTLR1037A03.g	NA	NA	NA	NA	NA	NA	NA	Neutral	0	0	1	Neutral
SCVPAM1059A07.g	NA	NA	NA	NA	NA	NA	NA	Neutral	0	0	1	Neutral
SCRFFL1030A08.g	NA	NA	NA	NA	NA	NA	NA	Neutral	0	0	1	Neutral
SCVPFL3046F12.g	NA	NA	NA	NA	NA	NA	NA	Neutral	0	0	1	Neutral
SCQSFL3032E04.g	NA	NA	NA	NA	NA	NA	NA	Neutral	0	0	1	Neutral
SCRFFL1025H02.g	NA	NA	NA	NA	NA	NA	NA	Neutral	0	0	1	Neutral
SCBFAD1067C08.g	NA	NA	NA	NA	NA	NA	NA	Neutral	0	0	1	Neutral
SCEPAM1018A01.g	NA	NA	NA	NA	NA	NA	NA	Neutral	0	0	1	Neutral
SCRFLB1056C05.g	NA	NA	NA	NA	NA	NA	NA	Neutral	0	0	1	Neutral
SCBFAD1048G12.g	NA	NA	NA	NA	NA	NA	NA	Neutral	0	0	1	Neutral
SCAGLB1070E01.g	NA	NA	NA	NA	NA	NA	NA	Neutral	0	0	1	Neutral
SCCCLR2002D12.g	NA	NA	NA	NA	NA	NA	NA	Neutral	0	0	1	Neutral
SCCCFL4089E03.g	NA	NA	NA	NA	NA	NA	NA	Neutral	0	0	1	Neutral
SCJFST1010B05.g	NA	NA	NA	NA	NA	NA	NA	Neutral	0	0	1	Neutral
SCRUFL3064E02.b	NA	NA	NA	NA	NA	NA	NA	Neutral	0	0	1	Neutral
SCACAD1035C10.g	NA	NA	NA	NA	NA	NA	NA	Neutral	0	0	1	Neutral
SCQGHR1013G09.g	NA	NA	NA	NA	NA	NA	NA	Neutral	0	0	1	Neutral
SCEZAM2033F07.g	NA	NA	NA	NA	NA	NA	NA	Neutral	0	0	1	Neutral
SCCCST1003B08.g	NA	NA	NA	NA	NA	NA	NA	Neutral	0	0	1	Neutral
SCCCLR1079H09.g	NA	NA	NA	NA	NA	NA	NA	Neutral	0	0	1	Neutral
SCCCRZ1001F03.g	NA	NA	NA	NA	NA	NA	NA	Neutral	0	0	1	Neutral
SCQSFL3038D09.g	NA	NA	NA	NA	NA	NA	NA	Neutral	0	0	1	Neutral
SCJFRZ2027G02.g	NA	NA	NA	NA	NA	NA	NA	Neutral	0	0	1	Neutral
SCUTSB1073E10.g	NA	NA	NA	NA	NA	NA	NA	Neutral	0	0	1	Neutral
SCRLFL1005F09.g	NA	NA	NA	NA	NA	NA	NA	Neutral	0	0	1	Neutral
SCRUSB1061F01.g	NA	NA	NA	NA	NA	NA	NA	Neutral	0	0	1	Neutral
SCQSAM1034G05.g	NA	NA	NA	NA	NA	NA	NA	Neutral	0	0	1	Neutral
SCJLRZ1023C09.g	NA	NA	NA	NA	NA	NA	NA	Neutral	0	0	1	Neutral
SCJLRZ1027F06.g	NA	NA	NA	NA	NA	NA	NA	Neutral	0	0	1	Neutral
SCCCCL3140E08.g	NA	NA	NA	NA	NA	NA	NA	Neutral	0	0	1	Neutral
SCCCLR1070B06.g	NA	NA	NA	NA	NA	NA	NA	Neutral	0	0	1	Neutral
SCVPRZ2040B11.g	NA	NA	NA	NA	NA	NA	NA	Neutral	0	0	1	Neutral
SCAGLB2046C11.g	NA	NA	NA	NA	NA	NA	NA	Neutral	0	0	1	Neutral
SCCCLR1C02C09.g	NA	NA	NA	NA	NA	NA	NA	Neutral	0	0	1	Neutral
SCCCCL7002B06.g	NA	NA	NA	NA	NA	NA	NA	Neutral	0	0	1	Neutral
SCAGSB1087H11.g	NA	NA	NA	NA	NA	NA	NA	Neutral	0	0	1	Neutral
SCEZRZ3101F06.g	NA	NA	NA	NA	NA	NA	NA	Neutral	0	0	1	Neutral
SCCCST2004D12.g	NA	NA	NA	NA	NA	NA	NA	Neutral	0	0	1	Neutral
SCEZRZ3019D12.g	NA	NA	NA	NA	NA	NA	NA	Neutral	0	0	1	Neutral
SCSFRT2070C07.g	NA	NA	NA	NA	NA	NA	NA	Neutral	0	0	1	Neutral
SCSGFL5C04E01.g	NA	NA	NA	NA	NA	NA	NA	Neutral	0	0	1	Neutral
SCCCLR2001D10.g	NA	NA	NA	NA	NA	NA	NA	Neutral	0	0	1	Neutral
SCSGAD1008C12.g	NA	NA	NA	NA	NA	NA	NA	Neutral	0	0	1	Neutral
SCSGFL5C02F01.g	NA	NA	NA	NA	NA	NA	NA	Neutral	0	0	1	Neutral
SCMCFL5004E09.g	NA	NA	NA	NA	NA	NA	NA	Neutral	0	0	1	Neutral
SCJFST1014E11.g	NA	NA	NA	NA	NA	NA	NA	Neutral	0	0	1	Neutral
SCBGRT1047F11.g	NA	NA	NA	NA	NA	NA	NA	Neutral	0	0	1	Neutral
SCJLRT2050B07.g	NA	NA	NA	NA	NA	NA	NA	Neutral	0	0	1	Neutral
SCVPCL6041F07.g	NA	NA	NA	NA	NA	NA	NA	Neutral	0	0	1	Neutral
SCEPLB1041E11.g	NA	NA	NA	NA	NA	NA	NA	Neutral	0	0	1	Neutral
SCRFST3145H11.g	NA	NA	NA	NA	NA	NA	NA	Neutral	0	0	1	Neutral
SCEQRT2101B12.g	NA	NA	NA	NA	NA	NA	NA	Neutral	0	0	1	Neutral
SCAGLR1043H02.g	NA	NA	NA	NA	NA	NA	NA	Neutral	0	0	1	Neutral
SCCCCL4007E06.g	NA	NA	NA	NA	NA	NA	NA	Neutral	0	0	1	Neutral
SCCCFL5095A11.g	NA	NA	NA	NA	NA	NA	NA	Neutral	0	0	1	Neutral
SCJLRZ1024A12.g	NA	NA	NA	NA	NA	NA	NA	Neutral	0	0	1	Neutral
SCBFST3136C07.g	NA	NA	NA	NA	NA	NA	NA	Neutral	0	0	1	Neutral
SCBGAD1026G11.g	NA	NA	NA	NA	NA	NA	NA	Neutral	0	0	1	Neutral
SCCCST3006E12.g	NA	NA	NA	NA	NA	NA	NA	Neutral	0	0	1	Neutral
SCSGHR1066H10.g	NA	NA	NA	NA	NA	NA	NA	Neutral	0	0	1	Neutral
SCVPST1062C11.g	NA	NA	NA	NA	NA	NA	NA	Neutral	0	0	1	Neutral
SCQGST1034G10.g	NA	NA	NA	NA	NA	NA	NA	Neutral	0	0	1	Neutral
SCEZFL5086G02.g	NA	NA	NA	NA	NA	NA	NA	Neutral	0	0	1	Neutral
SCSGCL6070C02.g	NA	NA	NA	NA	NA	NA	NA	Neutral	0	0	1	Neutral
SCSGAM2105D04.g	NA	NA	NA	NA	NA	NA	NA	Neutral	0	0	1	Neutral
SCCCST2002D08.g	NA	NA	NA	NA	NA	NA	NA	Neutral	0	0	1	Neutral
SCEZRT2019E08.g	NA	NA	NA	NA	NA	NA	NA	Neutral	0	0	1	Neutral
SCEZRT2021B01.g	NA	NA	NA	NA	NA	NA	NA	Neutral	0	0	1	Neutral
SCSGST1072A08.g	NA	NA	NA	NA	NA	NA	NA	Neutral	0	0	1	Neutral
SCCCAM1001G03.g	NA	NA	NA	NA	NA	NA	NA	Neutral	0	0	1	Neutral
SCVPRZ2043G09.g	NA	NA	NA	NA	NA	NA	NA	Neutral	0	0	1	Neutral
SCCCCL4002F10.g	NA	NA	NA	NA	NA	NA	NA	Neutral	0	0	1	Neutral
SCEQRT2092H07.g	NA	NA	NA	NA	NA	NA	NA	Neutral	0	0	1	Neutral
SCCCLB1002G03.g	NA	NA	NA	NA	NA	NA	NA	Neutral	0	0	1	Neutral
SCAGRT2037H11.g	NA	NA	NA	NA	NA	NA	NA	Neutral	0	0	1	Neutral
SCQGST1031C05.g	NA	NA	NA	NA	NA	NA	NA	Neutral	0	0	1	Neutral
SCMCSB1112G10.g	NA	NA	NA	NA	NA	NA	NA	Neutral	0	0	1	Neutral
SCBGRT1054G07.g	NA	NA	NA	NA	NA	NA	NA	Neutral	0	0	1	Neutral
SCJLRT1022F03.g	NA	NA	NA	NA	NA	NA	NA	Neutral	0	0	1	Neutral
SCSGRT2064D05.g	NA	NA	NA	NA	NA	NA	NA	Neutral	0	0	1	Neutral
SCSGST3121E03.g	NA	NA	NA	NA	NA	NA	NA	Neutral	0	0	1	Neutral
SCACSB1118A09.g	NA	NA	NA	NA	NA	NA	NA	Neutral	0	0	1	Neutral
SCACCL6006A12.g	NA	NA	NA	NA	NA	NA	NA	Neutral	0	0	1	Neutral
SCSFRT2070A10.g	NA	NA	NA	NA	NA	NA	NA	Neutral	0	0	1	Neutral
SCQSRT2036E08.g	NA	NA	NA	NA	NA	NA	NA	Neutral	0	0	1	Neutral
SCCCCL4017D10.g	NA	NA	NA	NA	NA	NA	NA	Neutral	0	0	1	Neutral
SCRURT2005D01.g	NA	NA	NA	NA	NA	NA	NA	Neutral	0	0	1	Neutral
SCJLRT1014B07.g	NA	NA	NA	NA	NA	NA	NA	Neutral	0	0	1	Neutral
SCJLFL4098D03.g	NA	NA	NA	NA	NA	NA	NA	Neutral	0	0	1	Neutral
SCJLST1022H09.g	NA	NA	NA	NA	NA	NA	NA	Neutral	0	0	1	Neutral
SCJLST1020A11.g	NA	NA	NA	NA	NA	NA	NA	Neutral	0	0	1	Neutral
SCVPRT2081D11.g	NA	NA	NA	NA	NA	NA	NA	Neutral	0	0	1	Neutral
SCMCSB1108D11.g	NA	NA	NA	NA	NA	NA	NA	Neutral	0	0	1	Neutral
SCJFRT1010C12.g	NA	NA	NA	NA	NA	NA	NA	Neutral	0	0	1	Neutral
SCVPFL1138G11.g	NA	NA	NA	NA	NA	NA	NA	Neutral	0	0	1	Neutral
SCEZLB1011G06.g	NA	NA	NA	NA	NA	NA	NA	Neutral	0	0	1	Neutral
SCCCCL3001A01.b	NA	NA	NA	NA	NA	NA	NA	Neutral	0	0	1	Neutral
SCCCLR1069D03.g	NA	NA	NA	NA	NA	NA	NA	Neutral	0	0	1	Neutral
SCMCRT2089C12.g	NA	NA	NA	NA	NA	NA	NA	Neutral	0	0	1	Neutral
SCMCRT2102D05.g	NA	NA	NA	NA	NA	NA	NA	Neutral	0	0	1	Neutral
SCCCCL3002C09.b	NA	NA	NA	NA	NA	NA	NA	Neutral	0	0	1	Neutral
SCJLRT2052A12.g	NA	NA	NA	NA	NA	NA	NA	Neutral	0	0	1	Neutral
SCJLRT1022C09.g	NA	NA	NA	NA	NA	NA	NA	Neutral	0	0	1	Neutral
SCCCLR1048F08.g	NA	NA	NA	NA	NA	NA	NA	Neutral	0	0	1	Neutral
SCJLRT1020A09.g	NA	NA	NA	NA	NA	NA	NA	Neutral	0	0	1	Neutral
SCCCST1C06A07.g	NA	NA	NA	NA	NA	NA	NA	Neutral	0	0	1	Neutral
SCCCLB1024F07.g	NA	NA	NA	NA	NA	NA	NA	Neutral	0	0	1	Neutral
SCCCRZ1002D10.g	NA	NA	NA	NA	NA	NA	NA	Neutral	0	0	1	Neutral
SCJFLR1013D08.g	NA	NA	NA	NA	NA	NA	NA	Neutral	0	0	1	Neutral
SCCCLR1C04E05.g	NA	NA	NA	NA	NA	NA	NA	Neutral	0	0	1	Neutral
SCEQLB1066E08.g	NA	NA	NA	NA	NA	NA	NA	Neutral	0	0	1	Neutral
SCQSRT2032A08.g	NA	NA	NA	NA	NA	NA	NA	Neutral	0	0	1	Neutral
SCCCRT3005G03.g	NA	NA	NA	NA	NA	NA	NA	Neutral	0	0	1	Neutral
SCEZRZ1015B02.g	NA	NA	NA	NA	NA	NA	NA	Neutral	0	0	1	Neutral
SCEQRT1024F01.g	NA	NA	NA	NA	NA	NA	NA	Neutral	0	0	1	Neutral
SCEZRZ1013A11.g	NA	NA	NA	NA	NA	NA	NA	Neutral	0	0	1	Neutral
SCCCLR1022E07.g	NA	NA	NA	NA	NA	NA	NA	Neutral	0	0	1	Neutral
SCEZRZ1015B01.g	NA	NA	NA	NA	NA	NA	NA	Neutral	0	0	1	Neutral
SCBFLR1039D09.g	NA	NA	NA	NA	NA	NA	NA	Neutral	0	0	1	Neutral
SCCCRZ1003G07.g	NA	NA	NA	NA	NA	NA	NA	Neutral	0	0	1	Neutral
SCSBAM1087B07.g	NA	NA	NA	NA	NA	NA	NA	Neutral	0	0	1	Neutral
SCCCRZ1C01F09.g	NA	NA	NA	NA	NA	NA	NA	Neutral	0	0	1	Neutral
SCJFST1011G05.g	NA	NA	NA	NA	NA	NA	NA	Neutral	0	0	1	Neutral
SCEPRZ1008F06.g	NA	NA	NA	NA	NA	NA	NA	Neutral	0	0	1	Neutral
SCRLRT3033D08.g	NA	NA	NA	NA	NA	NA	NA	Neutral	0	0	1	Neutral
SCACHR1038E08.g	NA	NA	NA	NA	NA	NA	NA	Neutral	0	0	1	Neutral
SCQGAM2107H07.g	NA	NA	NA	NA	NA	NA	NA	Neutral	0	0	1	Neutral
SCSGRT2066F04.g	NA	NA	NA	NA	NA	NA	NA	Neutral	0	0	1	Neutral
SCSGRT2066A05.b	NA	NA	NA	NA	NA	NA	NA	Neutral	0	0	1	Neutral
SCEPRZ3045D08.g	NA	NA	NA	NA	NA	NA	NA	Neutral	0	0	1	Neutral
SCCCAM2003H11.g	NA	NA	NA	NA	NA	NA	NA	Neutral	0	0	1	Neutral
SCCCLR1069D05.g	NA	NA	NA	NA	NA	NA	NA	Neutral	0	0	1	Neutral
SCJLRZ1025F02.g	NA	NA	NA	NA	NA	NA	NA	Neutral	0	0	1	Neutral
SCCCLR1078F10.g	NA	NA	NA	NA	NA	NA	NA	Neutral	0	0	1	Neutral
SCEZSB1090C08.g	NA	NA	NA	NA	NA	NA	NA	Neutral	0	0	1	Neutral
SCCCRZ2002B09.g	NA	NA	NA	NA	NA	NA	NA	Neutral	0	0	1	Neutral
SCJFRZ2009D10.g	NA	NA	NA	NA	NA	NA	NA	Neutral	0	0	1	Neutral
SCBFRZ2017F11.g	NA	NA	NA	NA	NA	NA	NA	Neutral	0	0	1	Neutral
SCBFRZ2017F10.g	NA	NA	NA	NA	NA	NA	NA	Neutral	0	0	1	Neutral
SCEQRT1030A03.g	NA	NA	NA	NA	NA	NA	NA	Neutral	0	0	1	Neutral
SCCCRZ1001F07.g	NA	NA	NA	NA	NA	NA	NA	Neutral	0	0	1	Neutral
SCJFRZ1006G07.g	NA	NA	NA	NA	NA	NA	NA	Neutral	0	0	1	Neutral
SCCCLR1080B01.g	NA	NA	NA	NA	NA	NA	NA	Neutral	0	0	1	Neutral
SCJFRZ2010G03.g	NA	NA	NA	NA	NA	NA	NA	Neutral	0	0	1	Neutral
SCJFRZ2010D05.g	NA	NA	NA	NA	NA	NA	NA	Neutral	0	0	1	Neutral
SCVPRZ2035D12.g	NA	NA	NA	NA	NA	NA	NA	Neutral	0	0	1	Neutral
SCVPRZ2036F01.g	NA	NA	NA	NA	NA	NA	NA	Neutral	0	0	1	Neutral
SCSBRZ3120C06.g	NA	NA	NA	NA	NA	NA	NA	Neutral	0	0	1	Neutral
SCSGCL6071H11.g	NA	NA	NA	NA	NA	NA	NA	Neutral	0	0	1	Neutral
SCJFRZ2031B11.g	NA	NA	NA	NA	NA	NA	NA	Neutral	0	0	1	Neutral
SCUTRZ3102B07.g	NA	NA	NA	NA	NA	NA	NA	Neutral	0	0	1	Neutral
SCVPRZ3026A11.g	NA	NA	NA	NA	NA	NA	NA	Neutral	0	0	1	Neutral
SCRLRZ3043H12.g	NA	NA	NA	NA	NA	NA	NA	Neutral	0	0	1	Neutral
SCVPRZ2043F09.g	NA	NA	NA	NA	NA	NA	NA	Neutral	0	0	1	Neutral
SCCCRT1002A11.g	NA	NA	NA	NA	NA	NA	NA	Neutral	0	0	1	Neutral
SCCCLR1C02B11.g	NA	NA	NA	NA	NA	NA	NA	Neutral	0	0	1	Neutral
SCEPRZ1008E05.g	NA	NA	NA	NA	NA	NA	NA	Neutral	0	0	1	Neutral
SCVPRZ2039F04.g	NA	NA	NA	NA	NA	NA	NA	Neutral	0	0	1	Neutral
SCCCLR2001A09.g	NA	NA	NA	NA	NA	NA	NA	Neutral	0	0	1	Neutral
SCRFLR2034F06.g	NA	NA	NA	NA	NA	NA	NA	Neutral	0	0	1	Neutral
SCAGLR1064F09.g	NA	NA	NA	NA	NA	NA	NA	Neutral	0	0	1	Neutral
SCEQLB1063H10.g	NA	NA	NA	NA	NA	NA	NA	Neutral	0	0	1	Neutral
SCEPRZ1011C11.g	NA	NA	NA	NA	NA	NA	NA	Neutral	0	0	1	Neutral
SCEZLB1010G12.g	NA	NA	NA	NA	NA	NA	NA	Neutral	0	0	1	Neutral
SCCCCL4010C10.g	NA	NA	NA	NA	NA	NA	NA	Neutral	0	0	1	Neutral
SCVPLR1049A01.g	NA	NA	NA	NA	NA	NA	NA	Neutral	0	0	1	Neutral
SCEPLB1042C03.g	NA	NA	NA	NA	NA	NA	NA	Neutral	0	0	1	Neutral
SCCCRT1002B11.g	NA	NA	NA	NA	NA	NA	NA	Neutral	0	0	1	Neutral
SCCCRT1003F09.g	NA	NA	NA	NA	NA	NA	NA	Neutral	0	0	1	Neutral
SCBGLR1082A07.g	NA	NA	NA	NA	NA	NA	NA	Neutral	0	0	1	Neutral
SCBFLR1060G06.g	NA	NA	NA	NA	NA	NA	NA	Neutral	0	0	1	Neutral
SCSBLB1031E10.g	NA	NA	NA	NA	NA	NA	NA	Neutral	0	0	1	Neutral
SCCCLR2C02B02.g	NA	NA	NA	NA	NA	NA	NA	Neutral	0	0	1	Neutral
SCCCLR1068B02.g	NA	NA	NA	NA	NA	NA	NA	Neutral	0	0	1	Neutral
SCCCLR1C03C11.g	NA	NA	NA	NA	NA	NA	NA	Neutral	0	0	1	Neutral
SCJFRT1009H08.g	NA	NA	NA	NA	NA	NA	NA	Neutral	0	0	1	Neutral
SCCCLR2004D07.g	NA	NA	NA	NA	NA	NA	NA	Neutral	0	0	1	Neutral
SCCCCL3001G03.g	NA	NA	NA	NA	NA	NA	NA	Neutral	0	0	1	Neutral
SCJFLR1013F11.g	NA	NA	NA	NA	NA	NA	NA	Neutral	0	0	1	Neutral
SCEZLR1052C01.g	NA	NA	NA	NA	NA	NA	NA	Neutral	0	0	1	Neutral
SCCCCL3002E04.b	NA	NA	NA	NA	NA	NA	NA	Neutral	0	0	1	Neutral
SCCCCL1002E04.b	NA	NA	NA	NA	NA	NA	NA	Neutral	0	0	1	Neutral
SCJFRT1061A08.g	NA	NA	NA	NA	NA	NA	NA	Neutral	0	0	1	Neutral
SCRFLR1055H04.g	NA	NA	NA	NA	NA	NA	NA	Neutral	0	0	1	Neutral
SCCCRZ1001E12.g	NA	NA	NA	NA	NA	NA	NA	Neutral	0	0	1	Neutral
SCCCLR1072F06.g	NA	NA	NA	NA	NA	NA	NA	Neutral	0	0	1	Neutral
SCCCLR2C03G12.g	NA	NA	NA	NA	NA	NA	NA	Neutral	0	0	1	Neutral
SCCCCL1002G04.b	NA	NA	NA	NA	NA	NA	NA	Neutral	0	0	1	Neutral
SCCCCL4003E09.g	NA	NA	NA	NA	NA	NA	NA	Neutral	0	0	1	Neutral
SCEZRZ1014A02.g	NA	NA	NA	NA	NA	NA	NA	Neutral	0	0	1	Neutral
SCACLR1057G08.g	NA	NA	NA	NA	NA	NA	NA	Neutral	0	0	1	Neutral
SCRFLR1055A05.g	NA	NA	NA	NA	NA	NA	NA	Neutral	0	0	1	Neutral
SCAGLR2018C04.g	NA	NA	NA	NA	NA	NA	NA	Neutral	0	0	1	Neutral
SCEQLR1091A10.g	NA	NA	NA	NA	NA	NA	NA	Neutral	0	0	1	Neutral
SCCCCL6002E04.g	NA	NA	NA	NA	NA	NA	NA	Neutral	0	0	1	Neutral
SCCCLR2C03C10.g	NA	NA	NA	NA	NA	NA	NA	Neutral	0	0	1	Neutral
SCCCRZ1001H04.g	NA	NA	NA	NA	NA	NA	NA	Neutral	0	0	1	Neutral
SCACLR2007B12.g	NA	NA	NA	NA	NA	NA	NA	Neutral	0	0	1	Neutral
SCAGLR1064C10.g	NA	NA	NA	NA	NA	NA	NA	Neutral	0	0	1	Neutral
SCCCCL6003B02.g	NA	NA	NA	NA	NA	NA	NA	Neutral	0	0	1	Neutral
SCAGLR2018E06.g	NA	NA	NA	NA	NA	NA	NA	Neutral	0	0	1	Neutral
SCEZLB1005C10.g	NA	NA	NA	NA	NA	NA	NA	Neutral	0	0	1	Neutral
SCJFLR1035C02.g	NA	NA	NA	NA	NA	NA	NA	Neutral	0	0	1	Neutral
SCJFRT1062E12.g	NA	NA	NA	NA	NA	NA	NA	Neutral	0	0	1	Neutral
SCVPRZ2039E01.g	NA	NA	NA	NA	NA	NA	NA	Neutral	0	0	1	Neutral
SCEPAM1053C01.g	NA	NA	NA	NA	NA	NA	NA	Neutral	0	0	1	Neutral
SCEPLB1044E03.g	NA	NA	NA	NA	NA	NA	NA	Neutral	0	0	1	Neutral
SCJFRZ2015G05.g	NA	NA	NA	NA	NA	NA	NA	Neutral	0	0	1	Neutral
SCEZAM1079A06.g	NA	NA	NA	NA	NA	NA	NA	Neutral	0	0	1	Neutral
SCEZLR1052F07.g	NA	NA	NA	NA	NA	NA	NA	Neutral	0	0	1	Neutral
SCEPRZ1011F12.g	NA	NA	NA	NA	NA	NA	NA	Neutral	0	0	1	Neutral
SCQSLR1018D04.g	NA	NA	NA	NA	NA	NA	NA	Neutral	0	0	1	Neutral
SCMCST1051H01.g	NA	NA	NA	NA	NA	NA	NA	Neutral	0	0	1	Neutral
SCSGCL6072C01.g	NA	NA	NA	NA	NA	NA	NA	Neutral	0	0	1	Neutral
SCVPCL6041A03.g	NA	NA	NA	NA	NA	NA	NA	Neutral	0	0	1	Neutral
SCCCRT1002C06.g	NA	NA	NA	NA	NA	NA	NA	Neutral	0	0	1	Neutral
SCVPCL6041G06.g	NA	NA	NA	NA	NA	NA	NA	Neutral	0	0	1	Neutral
SCJFAM1066D11.g	NA	NA	NA	NA	NA	NA	NA	Neutral	0	0	1	Neutral
SCJFRZ1006H10.g	NA	NA	NA	NA	NA	NA	NA	Neutral	0	0	1	Neutral
SCACLR1130B08.g	NA	NA	NA	NA	NA	NA	NA	Neutral	0	0	1	Neutral
SCVPCL6064H05.g	NA	NA	NA	NA	NA	NA	NA	Neutral	0	0	1	Neutral
SCCCCL7001D05.g	NA	NA	NA	NA	NA	NA	NA	Neutral	0	0	1	Neutral
SCCCLR1022B02.g	NA	NA	NA	NA	NA	NA	NA	Neutral	0	0	1	Neutral
SCEPLR1051B11.g	NA	NA	NA	NA	NA	NA	NA	Neutral	0	0	1	Neutral
SCMCRT2103C07.g	NA	NA	NA	NA	NA	NA	NA	Neutral	0	0	1	Neutral
SCACLR1126A12.g	NA	NA	NA	NA	NA	NA	NA	Neutral	0	0	1	Neutral
SCCCAM1001G08.g	NA	NA	NA	NA	NA	NA	NA	Neutral	0	0	1	Neutral
SCCCCL7038H06.g	NA	NA	NA	NA	NA	NA	NA	Neutral	0	0	1	Neutral
SCMCAM1103C05.g	NA	NA	NA	NA	NA	NA	NA	Neutral	0	0	1	Neutral
SCEQRT1033H06.g	NA	NA	NA	NA	NA	NA	NA	Neutral	0	0	1	Neutral
SCJFRZ2027H06.g	NA	NA	NA	NA	NA	NA	NA	Neutral	0	0	1	Neutral
SCMCST1053F09.g	NA	NA	NA	NA	NA	NA	NA	Neutral	0	0	1	Neutral
SCACHR1038D06.g	NA	NA	NA	NA	NA	NA	NA	Neutral	0	0	1	Neutral
SCUTHR1063G08.g	NA	NA	NA	NA	NA	NA	NA	Neutral	0	0	1	Neutral
SCCCRT1002A12.g	NA	NA	NA	NA	NA	NA	NA	Neutral	0	0	1	Neutral
SCVPLR2019G07.g	NA	NA	NA	NA	NA	NA	NA	Neutral	0	0	1	Neutral
SCEPAM1020A08.g	NA	NA	NA	NA	NA	NA	NA	Neutral	0	0	1	Neutral
SCEQLR1050G04.g	NA	NA	NA	NA	NA	NA	NA	Neutral	0	0	1	Neutral
SCQGAM1048E01.g	NA	NA	NA	NA	NA	NA	NA	Neutral	0	0	1	Neutral
SCJLRZ1027F05.g	NA	NA	NA	NA	NA	NA	NA	Neutral	0	0	1	Neutral
SCJLLR1033A11.g	NA	NA	NA	NA	NA	NA	NA	Neutral	0	0	1	Neutral
SCMCLR1123E10.g	NA	NA	NA	NA	NA	NA	NA	Neutral	0	0	1	Neutral
SCBGHR1061C01.g	NA	NA	NA	NA	NA	NA	NA	Neutral	0	0	1	Neutral
SCJFRZ2013E09.g	NA	NA	NA	NA	NA	NA	NA	Neutral	0	0	1	Neutral
SCJLST1027B08.b	NA	NA	NA	NA	NA	NA	NA	Neutral	0	0	1	Neutral
SCVPRZ2037F07.g	NA	NA	NA	NA	NA	NA	NA	Neutral	0	0	1	Neutral
SCVPRT2075B03.g	NA	NA	NA	NA	NA	NA	NA	Neutral	0	0	1	Neutral
SCJFRZ2028G02.g	NA	NA	NA	NA	NA	NA	NA	Neutral	0	0	1	Neutral
SCJFRZ2031D10.g	NA	NA	NA	NA	NA	NA	NA	Neutral	0	0	1	Neutral
SCSGST1072E10.g	NA	NA	NA	NA	NA	NA	NA	Neutral	0	0	1	Neutral
SCMCCL6054B05.g	NA	NA	NA	NA	NA	NA	NA	Neutral	0	0	1	Neutral
SCJFLR1013C05.g	NA	NA	NA	NA	NA	NA	NA	Neutral	0	0	1	Neutral
SCRLAM1013H08.g	NA	NA	NA	NA	NA	NA	NA	Neutral	0	0	1	Neutral
SCJFRT1060F02.g	NA	NA	NA	NA	NA	NA	NA	Neutral	0	0	1	Neutral
SCQGLB1029H03.g	NA	NA	NA	NA	NA	NA	NA	Neutral	0	0	1	Neutral
SCVPRZ3027B03.g	NA	NA	NA	NA	NA	NA	NA	Neutral	0	0	1	Neutral
SCCCCL5072C09.g	NA	NA	NA	NA	NA	NA	NA	Neutral	0	0	1	Neutral
SCCCLR1072G10.g	NA	NA	NA	NA	NA	NA	NA	Neutral	0	0	1	Neutral
SCJFLR1013D01.g	NA	NA	NA	NA	NA	NA	NA	Neutral	0	0	1	Neutral
SCCCRT2002D06.g	NA	NA	NA	NA	NA	NA	NA	Neutral	0	0	1	Neutral
SCQSAM2046C02.g	NA	NA	NA	NA	NA	NA	NA	Neutral	0	0	1	Neutral
SCJFST1012A03.g	NA	NA	NA	NA	NA	NA	NA	Neutral	0	0	1	Neutral
SCCCRZ2002H08.g	NA	NA	NA	NA	NA	NA	NA	Neutral	0	0	1	Neutral
SCBGLR1096H07.g	NA	NA	NA	NA	NA	NA	NA	Neutral	0	0	1	Neutral
SCSFAM1075C01.g	NA	NA	NA	NA	NA	NA	NA	Neutral	0	0	1	Neutral
SCAGAM2017B12.g	NA	NA	NA	NA	NA	NA	NA	Neutral	0	0	1	Neutral
SCAGAM2017F04.g	NA	NA	NA	NA	NA	NA	NA	Neutral	0	0	1	Neutral
SCCCCL1001A09.b	NA	NA	NA	NA	NA	NA	NA	Neutral	0	0	1	Neutral
SCBFAM2021F02.g	NA	NA	NA	NA	NA	NA	NA	Neutral	0	0	1	Neutral
SCQGLR1019A02.g	NA	NA	NA	NA	NA	NA	NA	Neutral	0	0	1	Neutral
SCCCRZ2C01A11.g	NA	NA	NA	NA	NA	NA	NA	Neutral	0	0	1	Neutral
SCCCLR1048G08.g	NA	NA	NA	NA	NA	NA	NA	Neutral	0	0	1	Neutral
SCEPLB1044E07.g	NA	NA	NA	NA	NA	NA	NA	Neutral	0	0	1	Neutral
SCJLRZ1027C07.g	NA	NA	NA	NA	NA	NA	NA	Neutral	0	0	1	Neutral
SCQSAM2047D11.b	NA	NA	NA	NA	NA	NA	NA	Neutral	0	0	1	Neutral
SCEZLR1052F12.g	NA	NA	NA	NA	NA	NA	NA	Neutral	0	0	1	Neutral
SCEQRT1033H02.g	NA	NA	NA	NA	NA	NA	NA	Neutral	0	0	1	Neutral
SCVPLB1016C09.g	NA	NA	NA	NA	NA	NA	NA	Neutral	0	0	1	Neutral
SCEZRT2015H08.g	NA	NA	NA	NA	NA	NA	NA	Neutral	0	0	1	Neutral
SCBGAD1026H06.g	NA	NA	NA	NA	NA	NA	NA	Neutral	0	0	1	Neutral
SCEZAM1081H01.g	NA	NA	NA	NA	NA	NA	NA	Neutral	0	0	1	Neutral
SCEZRZ1013G07.g	NA	NA	NA	NA	NA	NA	NA	Neutral	0	0	1	Neutral
SCRLAM2052A08.g	NA	NA	NA	NA	NA	NA	NA	Neutral	0	0	1	Neutral
SCBGAD1027D10.g	NA	NA	NA	NA	NA	NA	NA	Neutral	0	0	1	Neutral
SCEQRT1026C06.g	NA	NA	NA	NA	NA	NA	NA	Neutral	0	0	1	Neutral
SCCCRZ1002F08.g	NA	NA	NA	NA	NA	NA	NA	Neutral	0	0	1	Neutral
SCEQAD1018D12.g	NA	NA	NA	NA	NA	NA	NA	Neutral	0	0	1	Neutral
SCBGFL4053H08.g	NA	NA	NA	NA	NA	NA	NA	Neutral	0	0	1	Neutral
SCJFRT2054C07.g	NA	NA	NA	NA	NA	NA	NA	Neutral	0	0	1	Neutral
SCVPLR2027F06.g	NA	NA	NA	NA	NA	NA	NA	Neutral	0	0	1	Neutral
SCCCCL4004G06.g	NA	NA	NA	NA	NA	NA	NA	Neutral	0	0	1	Neutral
SCAGLR1021E04.g	NA	NA	NA	NA	NA	NA	NA	Neutral	0	0	1	Neutral
SCEZRZ3018F02.g	NA	NA	NA	NA	NA	NA	NA	Neutral	0	0	1	Neutral
SCEQRT1024G12.g	NA	NA	NA	NA	NA	NA	NA	Neutral	0	0	1	Neutral
SCJFST1017B02.g	NA	NA	NA	NA	NA	NA	NA	Neutral	0	0	1	Neutral
SCQGLR1019B10.g	NA	NA	NA	NA	NA	NA	NA	Neutral	0	0	1	Neutral
SCQGLR2032C02.g	NA	NA	NA	NA	NA	NA	NA	Neutral	0	0	1	Neutral
SCRLAM1010E02.g	NA	NA	NA	NA	NA	NA	NA	Neutral	0	0	1	Neutral
SCCCCL4012D10.g	NA	NA	NA	NA	NA	NA	NA	Neutral	0	0	1	Neutral
SCQGAD1066H11.g	NA	NA	NA	NA	NA	NA	NA	Neutral	0	0	1	Neutral
SCCCAM2C01A08.g	NA	NA	NA	NA	NA	NA	NA	Neutral	0	0	1	Neutral
SCQSAD1056B02.g	NA	NA	NA	NA	NA	NA	NA	Neutral	0	0	1	Neutral
SCACCL6007B03.g	NA	NA	NA	NA	NA	NA	NA	Neutral	0	0	1	Neutral
SCQSST3116G10.g	NA	NA	NA	NA	NA	NA	NA	Neutral	0	0	1	Neutral
SCQSRT2031B01.g	NA	NA	NA	NA	NA	NA	NA	Neutral	0	0	1	Neutral
SCCCLR2001E02.g	NA	NA	NA	NA	NA	NA	NA	Neutral	0	0	1	Neutral
SCRLSD2009D06.g	NA	NA	NA	NA	NA	NA	NA	Neutral	0	0	1	Neutral
SCJLAM1063F04.g	NA	NA	NA	NA	NA	NA	NA	Neutral	0	0	1	Neutral
SCRUAD1062F01.g	NA	NA	NA	NA	NA	NA	NA	Neutral	0	0	1	Neutral
SCEQRT1029B08.g	NA	NA	NA	NA	NA	NA	NA	Neutral	0	0	1	Neutral
SCCCRT2001B02.g	NA	NA	NA	NA	NA	NA	NA	Neutral	0	0	1	Neutral
SCRFST1042F05.g	NA	NA	NA	NA	NA	NA	NA	Neutral	0	0	1	Neutral
SCSBAD1051A09.g	NA	NA	NA	NA	NA	NA	NA	Neutral	0	0	1	Neutral
SCCCCL3001E12.b	NA	NA	NA	NA	NA	NA	NA	Neutral	0	0	1	Neutral
SCSFAD1068B11.g	NA	NA	NA	NA	NA	NA	NA	Neutral	0	0	1	Neutral
SCSGAM2078E01.g	NA	NA	NA	NA	NA	NA	NA	Neutral	0	0	1	Neutral
SCBGLR1117A10.g	NA	NA	NA	NA	NA	NA	NA	Neutral	0	0	1	Neutral
SCCCCL3080H12.b	NA	NA	NA	NA	NA	NA	NA	Neutral	0	0	1	Neutral
SCBFSD2036B04.g	NA	NA	NA	NA	NA	NA	NA	Neutral	0	0	1	Neutral
SCBFSD2038F08.g	NA	NA	NA	NA	NA	NA	NA	Neutral	0	0	1	Neutral
SCQGSD1044G12.g	NA	NA	NA	NA	NA	NA	NA	Neutral	0	0	1	Neutral
SCCCCL6005F12.g	NA	NA	NA	NA	NA	NA	NA	Neutral	0	0	1	Neutral
SCJFRZ2014G08.g	NA	NA	NA	NA	NA	NA	NA	Neutral	0	0	1	Neutral
SCJLLR1054C03.g	NA	NA	NA	NA	NA	NA	NA	Neutral	0	0	1	Neutral
SCCCLR2003B01.g	NA	NA	NA	NA	NA	NA	NA	Neutral	0	0	1	Neutral
SCCCCL3002E01.b	NA	NA	NA	NA	NA	NA	NA	Neutral	0	0	1	Neutral
SCUTAD1031C07.g	NA	NA	NA	NA	NA	NA	NA	Neutral	0	0	1	Neutral
SCCCCL3080C03.g	NA	NA	NA	NA	NA	NA	NA	Neutral	0	0	1	Neutral
SCCCLR1068D10.g	NA	NA	NA	NA	NA	NA	NA	Neutral	0	0	1	Neutral
SCUTAD1032A02.g	NA	NA	NA	NA	NA	NA	NA	Neutral	0	0	1	Neutral
SCCCAM1002G07.g	NA	NA	NA	NA	NA	NA	NA	Neutral	0	0	1	Neutral
SCCCLB1001C08.g	NA	NA	NA	NA	NA	NA	NA	Neutral	0	0	1	Neutral
SCAGLR2033H01.g	NA	NA	NA	NA	NA	NA	NA	Neutral	0	0	1	Neutral
SCBGLR1118D08.g	NA	NA	NA	NA	NA	NA	NA	Neutral	0	0	1	Neutral
SCBGAM1090C02.g	NA	NA	NA	NA	NA	NA	NA	Neutral	0	0	1	Neutral
SCCCLR1C04B01.g	NA	NA	NA	NA	NA	NA	NA	Neutral	0	0	1	Neutral
SCAGRT2037F06.g	NA	NA	NA	NA	NA	NA	NA	Neutral	0	0	1	Neutral
SCEPAM1022G12.g	NA	NA	NA	NA	NA	NA	NA	Neutral	0	0	1	Neutral
SCSBRZ2021E02.g	NA	NA	NA	NA	NA	NA	NA	Neutral	0	0	1	Neutral
SCEPAM1022B03.g	NA	NA	NA	NA	NA	NA	NA	Neutral	0	0	1	Neutral
SCVPCL6046A02.g	NA	NA	NA	NA	NA	NA	NA	Neutral	0	0	1	Neutral
SCEQLR1092H10.g	NA	NA	NA	NA	NA	NA	NA	Neutral	0	0	1	Neutral
SCSFST1067A07.g	NA	NA	NA	NA	NA	NA	NA	Neutral	0	0	1	Neutral
SCJFAM1065F02.g	NA	NA	NA	NA	NA	NA	NA	Neutral	0	0	1	Neutral
SCRLAD1138H08.g	NA	NA	NA	NA	NA	NA	NA	Neutral	0	0	1	Neutral
SCCCCL3120A06.b	NA	NA	NA	NA	NA	NA	NA	Neutral	0	0	1	Neutral
SCEZHR1049E12.g	NA	NA	NA	NA	NA	NA	NA	Neutral	0	0	1	Neutral
SCRFLR2037H07.g	Neutral	NA	NA	Neutral	Concordant	NA	NA	Neutral	1	0	3	Variable
SCAGAD1077A02.g	Neutral	NA	Discordant	NA	NA	NA	NA	NA	0	1	1	Variable
SCSFRT2069H06.g	Neutral	Concordant	Neutral	NA	Neutral	NA	Neutral	Neutral	1	0	5	Variable
SCVPLB1018E12.g	Neutral	NA	Concordant	NA	NA	Neutral	Neutral	NA	1	0	3	Variable
SCEPRT2047F02.g	Neutral	Concordant	Concordant	NA	NA	NA	NA	NA	2	0	1	Variable
SCEQRT2099A02.g	Neutral	Neutral	Neutral	NA	Neutral	NA	Discordant	NA	0	1	4	Variable
SCCCRZ2C03F02.g	Neutral	Neutral	Neutral	NA	NA	NA	Concordant	NA	1	0	3	Variable
SCJFRZ2009B05.g	Neutral	Concordant	NA	NA	Concordant	NA	Neutral	Neutral	2	0	3	Variable
SCJFRT2053C12.g	Neutral	Neutral	Concordant	NA	NA	Neutral	Neutral	NA	1	0	4	Variable
SCUTST3087D11.g	Neutral	NA	Neutral	Neutral	NA	Neutral	Concordant	NA	1	0	4	Variable
SCCCFL1002E10.g	Neutral	Neutral	Concordant	NA	NA	NA	NA	NA	1	0	2	Variable
SCSFAM1076F04.g	Neutral	NA	Concordant	NA	NA	NA	NA	Neutral	1	0	2	Variable
SCCCRT1002D04.g	Discordant	NA	NA	NA	Neutral	NA	NA	NA	0	1	1	Variable
SCCCSD1096H12.g	NA	Concordant	Neutral	Neutral	Neutral	Neutral	NA	NA	1	0	4	Variable
SCRLFL1010G05.g	NA	Discordant	Discordant	Neutral	NA	NA	NA	NA	0	2	1	Variable
SCCCFL5061H09.g	NA	Concordant	Neutral	Neutral	NA	NA	NA	NA	1	0	2	Variable
SCSBSB1051A09.g	NA	Discordant	NA	NA	Neutral	NA	NA	NA	0	1	1	Variable
SCSBST3099E04.g	NA	Discordant	NA	Neutral	NA	NA	Discordant	NA	0	2	1	Variable
SCCCHR1003H09.g	NA	Concordant	NA	Neutral	NA	NA	NA	NA	1	0	1	Variable
SCVPST1061A11.g	NA	Neutral	Concordant	NA	NA	NA	NA	NA	1	0	1	Variable
SCEZRZ1013A01.g	NA	Discordant	Neutral	NA	Neutral	NA	Neutral	Neutral	0	1	4	Variable
SCBGLR1115H04.g	NA	Neutral	Concordant	NA	NA	NA	Neutral	Neutral	1	0	3	Variable
SCSBFL1039G06.g	NA	Discordant	Neutral	NA	NA	NA	Discordant	NA	0	2	1	Variable
SCBGLR1098F11.g	NA	Neutral	NA	Discordant	NA	NA	NA	Neutral	0	1	2	Variable
SCBFAD1047B09.g	NA	Discordant	NA	Neutral	NA	NA	NA	NA	0	1	1	Variable
SCMCST1051A03.g	NA	Neutral	Concordant	NA	NA	NA	NA	NA	1	0	1	Variable
SCSBFL1044A08.g	NA	Discordant	NA	Discordant	Neutral	NA	Neutral	NA	0	2	2	Variable
SCEQLR1050H05.g	NA	Neutral	NA	Concordant	NA	NA	NA	NA	1	0	1	Variable
SCSFFL4086H05.g	NA	Concordant	NA	NA	NA	NA	NA	Neutral	1	0	1	Variable
SCEZRT2015C12.g	NA	Concordant	Neutral	NA	Neutral	NA	NA	NA	1	0	2	Variable
SCEQLB1066D03.g	NA	Neutral	NA	Neutral	Concordant	NA	NA	Neutral	1	0	3	Variable
SCCCRZ2004F02.g	NA	Neutral	NA	NA	Concordant	NA	NA	NA	1	0	1	Variable
SCJLRT1017H03.g	NA	Concordant	NA	NA	NA	NA	NA	Neutral	1	0	1	Variable
SCEZRZ1015D09.g	NA	Concordant	NA	Neutral	Neutral	Neutral	Neutral	Neutral	1	0	5	Variable
SCCCRZ1C01C03.g	NA	Neutral	Neutral	NA	Concordant	Neutral	Neutral	NA	1	0	4	Variable
SCCCLR1080F10.g	NA	Discordant	Neutral	NA	NA	NA	NA	NA	0	1	1	Variable
SCCCST1003D11.g	NA	Concordant	NA	NA	NA	NA	NA	Neutral	1	0	1	Variable
SCCCCL4009H06.g	NA	Neutral	NA	NA	Concordant	NA	NA	NA	1	0	1	Variable
SCJFRZ2028C09.g	NA	Concordant	Neutral	NA	NA	NA	NA	Neutral	1	0	2	Variable
SCJFRZ2011C12.g	NA	Neutral	NA	NA	Concordant	NA	NA	NA	1	0	1	Variable
SCBFLR1026H01.g	NA	Discordant	Neutral	NA	Discordant	NA	NA	NA	0	2	1	Variable
SCJFLR1073F10.g	NA	Discordant	NA	NA	NA	NA	NA	Neutral	0	1	1	Variable
SCBFLR1083G04.g	NA	Neutral	Discordant	NA	NA	NA	NA	Discordant	0	2	1	Variable
SCCCLR1001A01.g	NA	Neutral	NA	NA	Concordant	NA	NA	NA	1	0	1	Variable
SCEQRT1025F11.g	NA	Discordant	NA	Neutral	NA	NA	NA	NA	0	1	1	Variable
SCCCLR1065A05.g	NA	Discordant	Neutral	Neutral	NA	NA	NA	NA	0	1	2	Variable
SCCCLR1075A06.g	NA	Concordant	Neutral	NA	NA	NA	NA	Neutral	1	0	2	Variable
SCCCLR1C07C01.g	NA	Concordant	NA	NA	NA	NA	NA	Neutral	1	0	1	Variable
SCVPAM2067G03.g	NA	Concordant	NA	NA	Neutral	NA	NA	NA	1	0	1	Variable
SCCCCL3001E05.b	NA	Neutral	Concordant	NA	NA	NA	NA	NA	1	0	1	Variable
SCJFRT1058F06.g	NA	Discordant	NA	NA	Neutral	NA	NA	NA	0	1	1	Variable
SCCCFL8002D09.g	NA	Neutral	Discordant	NA	NA	NA	NA	Neutral	0	1	2	Variable
SCEZRZ1012B07.g	NA	Neutral	NA	Discordant	NA	NA	NA	NA	0	1	1	Variable
SCVPLR1049E09.g	NA	Neutral	NA	NA	Concordant	NA	NA	NA	1	0	1	Variable
SCCCLR2004E12.g	NA	Concordant	Neutral	Neutral	NA	NA	Neutral	NA	1	0	3	Variable
SCCCCL6003C08.g	NA	Discordant	Neutral	NA	NA	NA	Neutral	NA	0	1	2	Variable
SCCCRZ1002B05.g	NA	Neutral	NA	Neutral	Concordant	NA	NA	Neutral	1	0	3	Variable
SCCCLR1070C10.g	NA	Neutral	Concordant	NA	NA	Neutral	Concordant	NA	2	0	2	Variable
SCJLAM1061E08.g	NA	Concordant	NA	Neutral	NA	NA	NA	NA	1	0	1	Variable
SCCCHR1001A05.g	NA	Neutral	NA	NA	Concordant	NA	NA	NA	1	0	1	Variable
SCSGAM1096B09.g	NA	Neutral	NA	NA	Concordant	NA	NA	NA	1	0	1	Variable
SCRLRZ3114B02.g	NA	Concordant	NA	Neutral	NA	NA	NA	NA	1	0	1	Variable
SCRURT2010F05.g	NA	Discordant	NA	Neutral	NA	NA	Neutral	Neutral	0	1	3	Variable
SCVPRZ3029B10.g	NA	Discordant	NA	Neutral	NA	NA	NA	NA	0	1	1	Variable
SCQSLR1018D09.g	NA	Neutral	Concordant	Neutral	Neutral	NA	NA	NA	1	0	3	Variable
SCCCRT1002A01.g	NA	Neutral	NA	NA	Concordant	NA	NA	NA	1	0	1	Variable
SCEPAM2011G01.g	NA	Discordant	Neutral	NA	NA	NA	NA	NA	0	1	1	Variable
SCCCST1008B08.g	NA	Neutral	Concordant	NA	NA	NA	NA	NA	1	0	1	Variable
SCCCAM2002C03.g	NA	Discordant	NA	NA	NA	NA	NA	Neutral	0	1	1	Variable
SCJLAM2093E10.g	NA	Discordant	Discordant	NA	NA	NA	Discordant	Neutral	0	3	1	Variable
SCEQRT1026G06.g	NA	Neutral	NA	NA	Concordant	NA	NA	NA	1	0	1	Variable
SCRFLB1053A11.g	NA	Concordant	Neutral	NA	Neutral	NA	NA	Neutral	1	0	3	Variable
SCRULB2063G04.g	NA	Discordant	Neutral	Neutral	NA	NA	NA	NA	0	1	2	Variable
SCBGAD1028E10.g	NA	Concordant	NA	Neutral	Neutral	NA	NA	NA	1	0	2	Variable
SCJLLR1103F02.g	NA	Neutral	Concordant	NA	NA	NA	NA	Neutral	1	0	2	Variable
SCJFRT1007C08.g	NA	Neutral	NA	NA	Concordant	NA	NA	Neutral	1	0	2	Variable
SCMCAM1101H01.g	NA	Discordant	NA	Neutral	NA	NA	NA	NA	0	1	1	Variable
SCCCCL6002G07.g	NA	Concordant	NA	NA	Neutral	NA	NA	Neutral	1	0	2	Variable
SCCCST2002G11.g	NA	Concordant	NA	NA	NA	NA	NA	Neutral	1	0	1	Variable
SCVPHR1094B11.g	NA	Discordant	NA	NA	NA	NA	Neutral	Neutral	0	1	2	Variable
SCSBAD1052H02.g	NA	Concordant	NA	NA	NA	NA	NA	Neutral	1	0	1	Variable
SCCCLR1024G10.g	NA	Concordant	NA	NA	Neutral	NA	Neutral	NA	1	0	2	Variable
SCCCRT2004C12.g	NA	Concordant	NA	Neutral	Neutral	NA	NA	NA	1	0	2	Variable
SCCCAM1001A05.g	NA	Discordant	NA	Neutral	NA	NA	NA	NA	0	1	1	Variable
SCCCLR1066F08.g	NA	Neutral	Neutral	Neutral	Concordant	NA	NA	Neutral	1	0	4	Variable
SCAGLR1043A01.g	NA	Neutral	NA	NA	NA	NA	Discordant	NA	0	1	1	Variable
SCAGFL8013F03.g	NA	Discordant	Neutral	NA	NA	NA	NA	NA	0	1	1	Variable
SCMCCL6050A04.g	NA	Discordant	Neutral	Neutral	NA	NA	NA	NA	0	1	2	Variable
SCSBFL1045H03.g	NA	NA	Neutral	Neutral	NA	NA	NA	Discordant	0	1	2	Variable
SCCCLB1021E06.g	NA	NA	Concordant	NA	NA	NA	Neutral	NA	1	0	1	Variable
SCJFRZ2011A04.g	NA	NA	Concordant	Neutral	NA	NA	Neutral	NA	1	0	2	Variable
SCEPFL3083G08.g	NA	NA	Discordant	Neutral	NA	NA	NA	NA	0	1	1	Variable
SCCCLR1001A04.g	NA	NA	Neutral	NA	NA	NA	Neutral	Concordant	1	0	2	Variable
SCSGLR1025G01.g	NA	NA	Neutral	NA	NA	NA	Discordant	NA	0	1	1	Variable
SCEPRZ1008B01.g	NA	NA	Discordant	NA	NA	NA	Neutral	NA	0	1	1	Variable
SCSBAD1051C09.g	NA	NA	Concordant	NA	Neutral	NA	NA	NA	1	0	1	Variable
SCUTSD2027A09.g	NA	NA	Discordant	NA	Neutral	NA	NA	NA	0	1	1	Variable
SCRLFL4026A11.g	NA	NA	Neutral	NA	NA	NA	Neutral	Discordant	0	1	2	Variable
SCEZLR1031E05.g	NA	NA	NA	Concordant	Neutral	NA	Neutral	NA	1	0	2	Variable
SCMCLR1122H07.g	NA	NA	NA	NA	Discordant	Neutral	NA	NA	0	1	1	Variable
SCJLFL1053G08.g	NA	NA	NA	NA	Neutral	NA	Concordant	NA	1	0	1	Variable
SCEQLB1066D08.g	NA	NA	NA	NA	Concordant	NA	NA	Neutral	1	0	1	Variable
